# Supplementary material for: Altered structural and transporter-related gene expression patterns in the placenta play a role in fetal demise during Porcine reproductive and respiratory syndrome virus infection
Source: BMC Genomics. 2025 Mar 21;26:279. doi: 10.1186/s12864-025-11397-0 (PMC11927291; doi:10.1186/s12864-025-11397-0)
Supplement: Supplementary file 4 — Supplementary Material 4 [file 12864_2025_11397_MOESM4_ESM.xlsx]

## Sheet: Table descriptions
					Supplemental tables listed by spreadsheet
					Supplemental Table 1. Log2FC values for each fetal group contrast for 86 test genes. Organization of results are first by gene then by contrast group. Each fetal group was contrasted to control (CTRL), viable and low virus fetus (VIA_LVF), viable and high virus fetus (VIA_HVF), meconium mild and low virus fetus (MECm_LVF), meconium mild and high virus fetus (MECm_HVF), and meconium severe and hig…
					Supplemental Table 2. Principal component loading gene values for placenta. This analysis utilized the Log2 fold change values as input from all 86 test genes from the following contrasts: each fetal group contrasted to control (CTRL), viable and low virus fetus (VIA_LVF), viable and high virus fetus (VIA_HVF), meconium mild and low virus fetus (MECm_LVF), meconium mild and high virus fetus (MECm…
					Supplemental Table 3. Gene names (column A) and gene grouping assignments (column B). A total of 89 test genes and 10 house keeping genes were assayed for mRNA expression levels on the NanoString platform. Please note that genes bolded were removed from further analyses (i.e., test genes removed AKR1C3, DSG4, and FLT4 removed due to extremely low counts across all samples per NanoString’s quality…
					Supplemental Table 4. The NanoString counts for all housekeeping genes originally tested are summarized as the average +/- standard error by fetal group. Fetal group includes control (CTRL), viable and low virus fetus (VIA_LVF), viable and high virus fetus (VIA_HVF), meconium mild and low virus fetus (MECm_LVF), meconium mild and high virus fetus (MECm_HVF), and meconium severe and high virus fet…
					Supplemental Table 5. Placenta normalized counts by gene and individual fetus. Fetal groupings are listed in row 2 followed by individual fetal sample identification.

## Sheet: Supplemental Table 1
Supplemental Table 1. Differential expression results for 86 test genes for various fetal group contrasts.
GeneIDa	Placenta: VIA_LVF vs CTRL							GeneIDa	Placenta: VIA_HVF vs CTRL							GeneIDa	Placenta: MECm_LVF vs CTRL							GeneIDa	Placenta: MECm_HVF vs CTRL							GeneIDa	Placenta: MECs_HVF vs CTRL							GeneIDa	Placenta: VIA_HVF vs VIA_LVF							GeneIDa	Placenta: MECm_LVF vs VIA_LVF
GeneID	logFC	AveExpr	t	P.Value	adj.P.Val	B		GeneID	logFC	AveExpr	t	P.Value	adj.P.Val	B		GeneID	logFC	AveExpr	t	P.Value	adj.P.Val	B		GeneID	logFC	AveExpr	t	P.Value	adj.P.Val	B		GeneID	logFC	AveExpr	t	P.Value	adj.P.Val	B		GeneID	logFC	AveExpr	t	P.Value	adj.P.Val	B		GeneID	logFC
ACTA4	-0.0952709	14.9922	-0.37675	0.707205	1	-4.65997		ACTA4	0.330198	14.9922	1.37538	0.17227	1	-5.17905		ACTA4	0.175699	14.9922	0.681648	0.49713	1	-4.63589		ACTA4	0.89024	14.9922	3.27251	0.00148976	0.129077	-1.5629		ACTA4	0.920104	14.9922	3.29235	0.00139872	0.0336635	-1.9191		ACTA4	0.425468	14.9922	1.81103	0.0733162	1	-4.77841		ACTA4	0.27097
ACTG1	-0.0111085	16.2924	-0.0469273	0.96267	1	-4.65105		ACTG1	-0.0461308	16.2924	-0.209166	0.834769	1	-5.9283		ACTG1	0.110533	16.2924	0.460486	0.646226	1	-4.63865		ACTG1	0.0497492	16.2924	0.204777	0.838187	1	-6.46314		ACTG1	0.151541	16.2924	0.607699	0.544846	1	-6.77512		ACTG1	-0.0350223	16.2924	-0.161374	0.872144	1	-6.21035		ACTG1	0.121642
ARHGEF6	0.174339	9.50588	0.482701	0.630425	1	-4.62748		ARHGEF6	0.114734	9.50588	0.345229	0.73069	1	-5.76297		ARHGEF6	0.414108	9.50588	1.12626	0.26291	1	-4.58641		ARHGEF6	-0.38067	9.50588	-1.03714	0.302318	1	-5.81928		ARHGEF6	-1.25322	9.50588	-3.41537	0.000940593	0.0291055	-1.3511		ARHGEF6	-0.0596056	9.50588	-0.182236	0.855788	1	-6.07142		ARHGEF6	0.239768
ARHGEF7	-0.197884	11.8078	-0.442292	0.659289	1	-4.6459		ARHGEF7	0.38849	11.8078	0.976894	0.331118	1	-5.59277		ARHGEF7	0.226328	11.8078	0.507558	0.612947	1	-4.64254		ARHGEF7	1.42078	11.8078	3.31522	0.00130019	0.129077	-1.45257		ARHGEF7	1.59455	11.8078	3.6531	0.000425388	0.015357	-0.830211		ARHGEF7	0.586375	11.8078	1.4868	0.140398	1	-5.24697		ARHGEF7	0.424212
ARPC1A	0.0251298	12.743	0.121269	0.903735	1	-4.67185		ARPC1A	-0.0858305	12.743	-0.44609	0.656553	1	-6.02165		ARPC1A	0.179923	12.743	0.852572	0.396054	1	-4.6194		ARPC1A	-0.0647856	12.743	-0.306604	0.75982	1	-6.61517		ARPC1A	-0.34407	12.743	-1.59668	0.113678	1	-5.88307		ARPC1A	-0.11096	12.743	-0.589815	0.556723	1	-6.23119		ARPC1A	0.154793
ARPC2	0.0585476	14.3402	0.272016	0.786203	1	-4.66796		ARPC2	0.16375	14.3402	0.813137	0.418185	1	-5.79608		ARPC2	0.223246	14.3402	1.02164	0.309562	1	-4.59752		ARPC2	0.337816	14.3402	1.51619	0.132813	1	-5.52147		ARPC2	-0.0662971	14.3402	-0.292217	0.770762	1	-7.09308		ARPC2	0.105202	14.3402	0.531974	0.595993	1	-6.25438		ARPC2	0.164698
ARRB1	0.0730161	10.2378	0.219727	0.826558	1	-4.64272		ARRB1	-0.235647	10.2378	-0.762364	0.447743	1	-5.62279		ARRB1	0.306806	10.2378	0.908702	0.365821	1	-4.60535		ARRB1	0.0164607	10.2378	0.0493458	0.960748	1	-6.44466		ARRB1	-1.62416	10.2378	-4.57848	1.43e-05	0.00123634	2.57139		ARRB1	-0.308664	10.2378	-1.01792	0.311318	1	-5.67074		ARRB1	0.23379
ARRB2	-0.0856017	8.75265	-0.224456	0.822887	1	-4.63405		ARRB2	-0.212934	8.75265	-0.603016	0.547944	1	-5.63562		ARRB2	0.388793	8.75265	0.994482	0.32253	1	-4.597		ARRB2	0.0465259	8.75265	0.120112	0.90465	1	-6.32644		ARRB2	-0.361296	8.75265	-0.937036	0.351131	1	-6.40059		ARRB2	-0.127333	8.75265	-0.366305	0.714957	1	-6.00693		ARRB2	0.474395
BCL2L14	-0.0688243	10.0259	-0.238399	0.812089	1	-4.63414		BCL2L14	0.774732	10.0259	3.05014	0.0029688	0.428708	-1.74795		BCL2L14	0.0352553	10.0259	0.119603	0.905052	1	-4.63424		BCL2L14	0.970924	10.0259	3.57985	0.000545222	0.0787326	-0.511706		BCL2L14	-0.0162468	10.0259	-0.0575138	0.954257	1	-6.87239		BCL2L14	0.843556	10.0259	3.3453	0.00118051	0.102283	-1.04126		BCL2L14	0.10408
CBR1	-0.673733	9.95036	-1.08802	0.279356	1	-4.58959		CBR1	0.806958	9.95036	1.5038	0.13597	1	-4.82468		CBR1	-0.773474	9.95036	-1.22898	0.222134	1	-4.57745		CBR1	0.743787	9.95036	1.27397	0.205801	1	-5.61494		CBR1	0.330781	9.95036	0.559668	0.577031	1	-6.73811		CBR1	1.48069	9.95036	2.75006	0.00714163	0.441979	-2.62221		CBR1	-0.0997416
CBR2	-0.0019301	6.49468	-0.00555467	0.99558	1	-4.65338		CBR2	-0.10971	6.49468	-0.339644	0.734879	1	-5.91557		CBR2	0.19561	6.49468	0.554179	0.580767	1	-4.63513		CBR2	0.0715034	6.49468	0.200572	0.841464	1	-6.48425		CBR2	-0.232851	6.49468	-0.639642	0.523954	1	-6.78087		CBR2	-0.10778	6.49468	-0.339986	0.734622	1	-6.19115		CBR2	0.19754
CBR3	0.0396955	6.27335	0.175124	0.861357	1	-4.6543		CBR3	0.74739	6.27335	3.45984	0.00081299	0.176099	-0.660235		CBR3	0.139983	6.27335	0.608385	0.544393	1	-4.63356		CBR3	0.596848	6.27335	2.52166	0.013355	0.340327	-3.47058		CBR3	-0.271062	6.27335	-1.13573	0.258945	1	-6.36219		CBR3	0.707694	6.27335	3.34842	0.00116868	0.102283	-1.10278		CBR3	0.100287
CDC42	-0.0307576	15.0077	-0.162788	0.871033	1	-4.66408		CDC42	0.0588664	15.0077	0.33247	0.740271	1	-6.00703		CDC42	0.185719	15.0077	0.965246	0.336888	1	-4.60387		CDC42	0.254694	15.0077	1.2962	0.198065	1	-5.76628		CDC42	-0.0407128	15.0077	-0.205056	0.83797	1	-7.06392		CDC42	0.089624	15.0077	0.51562	0.607325	1	-6.2092		CDC42	0.216477
CDH1	0.0402212	14.1092	0.192214	0.847988	1	-4.67201		CDH1	0.331188	14.1092	1.68449	0.0953901	1	-4.77349		CDH1	0.0436106	14.1092	0.205773	0.837412	1	-4.66982		CDH1	0.304709	14.1092	1.41253	0.161083	1	-5.68194		CDH1	-0.264541	14.1092	-1.19936	0.233388	1	-6.42847		CDH1	0.290966	14.1092	1.5117	0.133949	1	-5.29159		CDH1	0.00338939
CDH11	0.128169	9.601	0.321685	0.748402	1	-4.63448		CDH11	-0.30223	9.601	-0.813368	0.418054	1	-5.52285		CDH11	0.483023	9.601	1.19867	0.233656	1	-4.57922		CDH11	-0.389103	9.601	-0.959392	0.339812	1	-5.91556		CDH11	-1.67747	9.601	-4.11085	8.4e-05	0.00606835	0.904468		CDH11	-0.430399	9.601	-1.17179	0.24423	1	-5.43904		CDH11	0.354854
CDH3	0.67076	10.0597	1.26056	0.210573	1	-4.57362		CDH3	0.596693	10.0597	1.21932	0.225758	1	-5.13665		CDH3	0.765585	10.0597	1.40461	0.163417	1	-4.56018		CDH3	1.56244	10.0597	3.11987	0.00239991	0.148525	-1.86381		CDH3	0.987217	10.0597	1.92139	0.0576985	0.617145	-5.08045		CDH3	-0.0740672	10.0597	-0.156428	0.87603	1	-6.09062		CDH3	0.0948251
CDH5	0.0893417	10.3211	0.224775	0.82264	1	-4.64176		CDH5	0.0706568	10.3211	0.19412	0.846499	1	-5.88174		CDH5	0.446193	10.3211	1.11594	0.267282	1	-4.58618		CDH5	0.295483	10.3211	0.75688	0.451006	1	-6.17623		CDH5	-1.41772	10.3211	-3.37082	0.00108715	0.0313979	-1.52289		CDH5	-0.0186849	10.3211	-0.0523094	0.958393	1	-6.17317		CDH5	0.356851
DSC1	-0.0964044	6.74263	-0.284176	0.776898	1	-4.64687		DSC1	0.241568	6.74263	0.752372	0.453699	1	-5.66892		DSC1	0.100907	6.74263	0.292137	0.770823	1	-4.64489		DSC1	0.299047	6.74263	0.84411	0.400742	1	-6.11688		DSC1	-1.24572	6.74263	-3.58301	0.000539447	0.0179766	-0.959159		DSC1	0.337972	6.74263	1.07549	0.284898	1	-5.65534		DSC1	0.197312
DSC2	0.366141	13.1275	1.17696	0.24217	1	-4.57328		DSC2	0.579417	13.1275	2.00493	0.0478336	1	-4.22832		DSC2	0.271538	13.1275	0.854212	0.39515	1	-4.6193		DSC2	0.568774	13.1275	1.79681	0.0755632	0.94142	-5.0906		DSC2	-0.279763	13.1275	-0.860431	0.391731	1	-6.77597		DSC2	0.213276	13.1275	0.759729	0.44931	1	-6.12962		DSC2	-0.0946025
DSC3	0.96801	6.48235	2.70325	0.008144	1	-4.29126		DSC3	-0.0213436	6.48235	-0.0667567	0.946917	1	-5.97817		DSC3	0.472321	6.48235	1.33956	0.183602	1	-4.55631		DSC3	-0.125552	6.48235	-0.359553	0.719985	1	-6.4611		DSC3	-0.385178	6.48235	-1.0699	0.287391	1	-6.42687		DSC3	-0.989354	6.48235	-2.99805	0.0034727	0.250736	-2.05058		DSC3	-0.495689
DSG1	0.0431432	6.23155	0.174627	0.861747	1	-4.653		DSG1	-0.0280922	6.23155	-0.122264	0.90295	1	-5.97401		DSG1	0.207293	6.23155	0.827478	0.410053	1	-4.61551		DSG1	-0.236952	6.23155	-0.945277	0.34693	1	-6.08701		DSG1	-0.589487	6.23155	-2.28799	0.0243695	0.310506	-4.44907		DSG1	-0.0712354	6.23155	-0.315346	0.753195	1	-6.20857		DSG1	0.16415
DSG2	0.339834	12.1128	0.978967	0.330098	1	-4.60349		DSG2	0.418772	12.1128	1.29896	0.197121	1	-5.30229		DSG2	0.384113	12.1128	1.08906	0.278899	1	-4.58763		DSG2	0.474993	12.1128	1.3457	0.181622	1	-5.76156		DSG2	-0.0458553	12.1128	-0.125469	0.900419	1	-7.1144		DSG2	0.0789381	12.1128	0.252935	0.800868	1	-6.36843		DSG2	0.0442791
DSG3	0.205132	6.18428	0.898581	0.371162	1	-4.60927		DSG3	-0.162441	6.18428	-0.77032	0.443034	1	-5.70789		DSG3	0.238231	6.18428	1.033	0.304244	1	-4.59472		DSG3	-0.127355	6.18428	-0.55096	0.582963	1	-6.37987		DSG3	-0.266319	6.18428	-1.11368	0.268243	1	-6.38102		DSG3	-0.367573	6.18428	-1.76611	0.0806096	1	-4.76637		DSG3	0.0330984
F2RL1	0.31644	10.8144	1.02033	0.310179	1	-4.59597		F2RL1	0.367923	10.8144	1.28784	0.200948	1	-5.18439		F2RL1	0.255178	10.8144	0.789244	0.431947	1	-4.61619		F2RL1	-0.00434871	10.8144	-0.0136229	0.98916	1	-6.48203		F2RL1	-0.408853	10.8144	-1.24198	0.21732	1	-6.18719		F2RL1	0.0514825	10.8144	0.190388	0.849414	1	-6.25482		F2RL1	-0.0612624
FLT1	-0.227528	11.5791	-0.833177	0.406848	1	-4.6205		FLT1	-0.388777	11.5791	-1.52688	0.130135	1	-4.97268		FLT1	0.394343	11.5791	1.45264	0.14964	1	-4.52619		FLT1	-0.161591	11.5791	-0.589399	0.557001	1	-6.46569		FLT1	-0.710869	11.5791	-2.46028	0.0157012	0.242927	-4.14585		FLT1	-0.161249	11.5791	-0.638592	0.524634	1	-6.14595		FLT1	0.62187
FN1	0.462238	16.1558	0.860375	0.391762	1	-4.61023		FN1	-0.614477	16.1558	-1.28172	0.20308	1	-5.17881		FN1	0.455809	16.1558	0.841088	0.402424	1	-4.61153		FN1	-0.862847	16.1558	-1.6692	0.0983905	1	-5.1454		FN1	-1.50881	16.1558	-2.93537	0.00418357	0.0823808	-2.87779		FN1	-1.07672	16.1558	-2.2193	0.0288613	1	-3.86898		FN1	-0.0064295
GRB2	0.00772272	11.3394	0.0333574	0.97346	1	-4.65692		GRB2	0.160862	11.3394	0.759917	0.449197	1	-5.7417		GRB2	0.243193	11.3394	1.0336	0.303963	1	-4.59472		GRB2	0.443	11.3394	1.96473	0.0523852	0.782551	-4.711		GRB2	0.160945	11.3394	0.689458	0.492226	1	-6.81721		GRB2	0.153139	11.3394	0.745068	0.458081	1	-6.03397		GRB2	0.235471
HIF1A	0.0847755	12.7843	0.421679	0.674218	1	-4.65993		HIF1A	0.281167	12.7843	1.50872	0.134709	1	-5.03646		HIF1A	0.159977	12.7843	0.781393	0.436526	1	-4.62747		HIF1A	0.423327	12.7843	2.07284	0.0409123	0.710974	-4.57651		HIF1A	-0.321923	12.7843	-1.54009	0.126883	1	-5.96957		HIF1A	0.196392	12.7843	1.07715	0.284157	1	-5.83549		HIF1A	0.0752012
HPSE	0.335671	12.4925	0.956002	0.341513	1	-4.6073		HPSE	-0.73837	12.4925	-2.24513	0.0270935	1	-3.75852		HPSE	-0.525933	12.4925	-1.45774	0.148231	1	-4.52325		HPSE	-1.6227	12.4925	-4.43397	2.5e-05	0.00540982	2.2109		HPSE	-1.78018	12.4925	-4.71182	8.44e-06	0.000913873	2.88084		HPSE	-1.07404	12.4925	-3.36564	0.00110551	0.102283	-1.1568		HPSE	-0.861605
IQGAP	0.169668	7.97409	0.449357	0.654204	1	-4.63084		IQGAP	0.0254183	7.97409	0.0727219	0.942181	1	-5.83874		IQGAP	0.248428	7.97409	0.649994	0.517274	1	-4.62081		IQGAP	-0.29269	7.97409	-0.774093	0.44081	1	-6.09461		IQGAP	-0.883389	7.97409	-2.34418	0.0211653	0.277851	-4.22076		IQGAP	-0.144249	7.97409	-0.415354	0.678825	1	-6.01961		IQGAP	0.0787606
ITGA2	-0.00812021	13.1411	-0.03584	0.971486	1	-4.67387		ITGA2	0.105746	13.1411	0.50243	0.616535	1	-6.00233		ITGA2	0.219383	13.1411	0.952324	0.343364	1	-4.60717		ITGA2	-0.239133	13.1411	-1.03214	0.304642	1	-6.13945		ITGA2	-0.563607	13.1411	-2.37943	0.0193508	0.268473	-4.38721		ITGA2	0.113866	13.1411	0.555061	0.580165	1	-6.26021		ITGA2	0.227504
ITGAV	-0.0617138	11.929	-0.369076	0.712898	1	-4.66166		ITGAV	-0.0956969	11.929	-0.617868	0.53815	1	-5.9262		ITGAV	0.229511	11.929	1.35679	0.178082	1	-4.54306		ITGAV	-0.135649	11.929	-0.801473	0.42487	1	-6.34033		ITGAV	-0.342945	11.929	-1.95376	0.0536894	0.596384	-5.24767		ITGAV	-0.0339831	11.929	-0.223874	0.823339	1	-6.36689		ITGAV	0.291225
ITGB1	0.00226808	14.5328	0.0125375	0.990023	1	-4.66964		ITGB1	-0.120035	14.5328	-0.714143	0.476901	1	-5.85047		ITGB1	0.0744022	14.5328	0.406829	0.685054	1	-4.65681		ITGB1	-0.0698435	14.5328	-0.37802	0.706264	1	-6.56658		ITGB1	-0.458908	14.5328	-2.43696	0.0166851	0.244268	-4.23123		ITGB1	-0.122303	14.5328	-0.740744	0.460687	1	-6.10567		ITGB1	0.0721341
ITGB2	-0.115539	9.21032	-0.327726	0.743845	1	-4.63139		ITGB2	0.331265	9.21032	1.01639	0.312042	1	-5.32661		ITGB2	0.318528	9.21032	0.883124	0.379413	1	-4.60471		ITGB2	0.705985	9.21032	2.01853	0.0463725	0.744044	-4.39657		ITGB2	0.046353	9.21032	0.131294	0.895822	1	-6.83237		ITGB2	0.446804	9.21032	1.39145	0.167359	1	-5.14955		ITGB2	0.434067
ITGB3	0.0753119	6.13074	0.361221	0.718741	1	-4.64824		ITGB3	0.0224278	6.13074	0.115576	0.908234	1	-5.98253		ITGB3	0.0909402	6.13074	0.430699	0.667669	1	-4.64388		ITGB3	-0.000158689	6.13074	-0.000745701	0.999407	1	-6.52996		ITGB3	0.0729397	6.13074	0.330268	0.741929	1	-6.94092		ITGB3	-0.0528841	6.13074	-0.278111	0.781535	1	-6.23046		ITGB3	0.0156283
ITGB4	0.353611	12.6778	1.33359	0.185547	1	-4.54562		ITGB4	0.325828	12.6778	1.32464	0.188487	1	-5.28215		ITGB4	0.439866	12.6778	1.62953	0.106534	1	-4.48759		ITGB4	0.65451	12.6778	2.42683	0.017129	0.39813	-3.82531		ITGB4	0.74127	12.6778	2.68507	0.00856612	0.154623	-3.65711		ITGB4	-0.0277828	12.6778	-0.115187	0.908542	1	-6.39384		ITGB4	0.0862545
ITGB5	0.0919079	12.5105	0.408915	0.683528	1	-4.66069		ITGB5	-0.260696	12.5105	-1.24932	0.214635	1	-5.37216		ITGB5	0.267067	12.5105	1.16724	0.246054	1	-4.57547		ITGB5	-0.137153	12.5105	-0.598827	0.550722	1	-6.48394		ITGB5	-0.781998	12.5105	-3.32345	0.00126634	0.0322702	-1.89536		ITGB5	-0.352604	12.5105	-1.72683	0.0874693	1	-4.95786		ITGB5	0.175159
ITGB6	0.767088	10.2169	1.85128	0.067255	1	-4.4971		ITGB6	0.633348	10.2169	1.64795	0.102688	1	-4.60145		ITGB6	0.6937	10.2169	1.61155	0.110398	1	-4.53497		ITGB6	0.85363	10.2169	2.07543	0.0406663	0.710974	-4.32891		ITGB6	0.818356	10.2169	1.97651	0.0510146	0.581584	-4.97768		ITGB6	-0.13374	10.2169	-0.37031	0.711981	1	-6.08908		ITGB6	-0.0733884
ITGB7	-0.0267877	6.37515	-0.104902	0.916676	1	-4.65487		ITGB7	0.408326	6.37515	1.6926	0.0938293	1	-4.6387		ITGB7	0.295836	6.37515	1.13781	0.258078	1	-4.58233		ITGB7	0.392328	6.37515	1.4786	0.142575	1	-5.44219		ITGB7	-0.215088	6.37515	-0.799261	0.426145	1	-6.6794		ITGB7	0.435113	6.37515	1.8401	0.0688952	1	-4.63273		ITGB7	0.322623
ITGB8	-0.061127	9.29768	-0.171122	0.864494	1	-4.63491		ITGB8	-0.403261	9.29768	-1.22035	0.225371	1	-5.12403		ITGB8	0.185527	9.29768	0.510357	0.610992	1	-4.62472		ITGB8	-0.563548	9.29768	-1.55873	0.122407	1	-5.16262		ITGB8	-0.896911	9.29768	-2.49292	0.0144111	0.239637	-3.83509		ITGB8	-0.342134	9.29768	-1.04315	0.29954	1	-5.54682		ITGB8	0.246654
KDR	-0.297811	12.34	-1.08285	0.281632	1	-4.58852		KDR	-0.639791	12.34	-2.50779	0.0138556	1	-3.19179		KDR	0.380312	12.34	1.36189	0.176473	1	-4.54165		KDR	-0.730212	12.34	-2.61361	0.0104267	0.293482	-3.38691		KDR	-1.16584	12.34	-4.01532	0.000119052	0.00736784	0.34014		KDR	-0.34198	12.34	-1.36888	0.174286	1	-5.48823		KDR	0.678123
LIMK2	-0.0608885	12.2713	-0.240318	0.810604	1	-4.66718		LIMK2	0.350594	12.2713	1.49834	0.137382	1	-5.04511		LIMK2	0.22557	12.2713	0.880232	0.380969	1	-4.61586		LIMK2	0.755492	12.2713	2.94396	0.00407872	0.196328	-2.53823		LIMK2	0.469493	12.2713	1.79419	0.0759837	0.765515	-5.55236		LIMK2	0.411482	12.2713	1.7944	0.0759492	1	-4.83852		LIMK2	0.286459
MAPK1	-0.106035	13.4994	-0.476561	0.634776	1	-4.65768		MAPK1	0.0377718	13.4994	0.182692	0.855431	1	-6.11073		MAPK1	0.161901	13.4994	0.71625	0.475605	1	-4.63535		MAPK1	0.418849	13.4994	1.84821	0.0677027	0.888779	-5.00504		MAPK1	0.234514	13.4994	1.00153	0.319131	1	-6.64407		MAPK1	0.143807	13.4994	0.713154	0.477509	1	-6.1645		MAPK1	0.267936
MAPK3	-0.0651813	12.089	-0.340355	0.734345	1	-4.66213		MAPK3	0.0675926	12.089	0.382618	0.702863	1	-6.03554		MAPK3	0.180226	12.089	0.930639	0.354414	1	-4.60933		MAPK3	0.615197	12.089	3.1824	0.00197777	0.142799	-1.87572		MAPK3	0.492435	12.089	2.49826	0.0142097	0.239637	-4.10377		MAPK3	0.132774	12.089	0.767232	0.444858	1	-6.10008		MAPK3	0.245408
NOS1	0.0688182	6.50501	0.300785	0.764239	1	-4.64716		NOS1	0.0280534	6.50501	0.131593	0.895586	1	-5.94858		NOS1	0.101552	6.50501	0.440047	0.660909	1	-4.6408		NOS1	-0.285444	6.50501	-1.23533	0.219774	1	-5.75971		NOS1	-0.921063	6.50501	-3.91286	0.00017198	0.00931301	0.113949		NOS1	-0.0407647	6.50501	-0.193972	0.846614	1	-6.21105		NOS1	0.0327341
NOS2	0.0792605	12.5569	0.258536	0.796556	1	-4.66796		NOS2	0.252767	12.5569	0.889095	0.376212	1	-5.73906		NOS2	-0.0106418	12.5569	-0.0341214	0.972852	1	-4.6703		NOS2	-0.0260346	12.5569	-0.0833629	0.933739	1	-6.65869		NOS2	-0.444954	12.5569	-1.39507	0.166268	1	-6.17777		NOS2	0.173506	12.5569	0.623188	0.534664	1	-6.21035		NOS2	-0.0899023
NOS3	0.0371958	8.98753	0.0785605	0.937548	1	-4.63626		NOS3	0.313157	8.98753	0.710918	0.478887	1	-5.57151		NOS3	0.315111	8.98753	0.652064	0.515944	1	-4.61855		NOS3	0.890706	8.98753	1.88826	0.062062	0.84019	-4.64232		NOS3	0.121914	8.98753	0.25596	0.798539	1	-6.81507		NOS3	0.275962	8.98753	0.633207	0.528129	1	-5.87575		NOS3	0.277916
PGF	-0.0127251	7.56119	-0.0386982	0.969213	1	-4.64324		PGF	-0.0791543	7.56119	-0.258436	0.796633	1	-5.84422		PGF	0.475382	7.56119	1.4032	0.163837	1	-4.55575		PGF	-0.589216	7.56119	-1.79372	0.0760588	0.94142	-4.87509		PGF	-0.474641	7.56119	-1.40587	0.163044	1	-5.92779		PGF	-0.0664292	7.56119	-0.220515	0.825946	1	-6.12404		PGF	0.488108
PLA2G4A	0.201707	11.7569	1.00783	0.316112	1	-4.59905		PLA2G4A	0.379245	11.7569	2.05175	0.0429626	1	-4.11344		PLA2G4A	0.256043	11.7569	1.25223	0.213578	1	-4.56327		PLA2G4A	0.278263	11.7569	1.38159	0.170358	1	-5.69956		PLA2G4A	-0.36728	11.7569	-1.72955	0.0869783	0.856368	-5.61162		PLA2G4A	0.177538	11.7569	0.998262	0.320704	1	-5.89964		PLA2G4A	0.0543361
PLCG1	0.0503157	9.90346	0.139226	0.889568	1	-4.63545		PLCG1	0.253796	9.90346	0.771635	0.442257	1	-5.54629		PLCG1	0.569657	9.90346	1.56517	0.120889	1	-4.54159		PLCG1	0.703444	9.90346	2.02387	0.045809	0.744044	-4.41974		PLCG1	0.156062	9.90346	0.444403	0.657768	1	-6.77991		PLCG1	0.203481	9.90346	0.624419	0.533858	1	-5.89686		PLCG1	0.519341
PLCG2	0.144283	11.1051	0.515157	0.607647	1	-4.63941		PLCG2	0.0878521	11.1051	0.339231	0.735189	1	-5.92885		PLCG2	0.262961	11.1051	0.91561	0.362204	1	-4.60673		PLCG2	0.342417	11.1051	1.23721	0.219078	1	-5.79773		PLCG2	-0.211356	11.1051	-0.734277	0.4646	1	-6.74369		PLCG2	-0.0564313	11.1051	-0.227134	0.82081	1	-6.25776		PLCG2	0.118678
PTGES	0.317553	13.1705	1.05171	0.295618	1	-4.5933		PTGES	0.411441	13.1705	1.46495	0.146256	1	-5.10056		PTGES	0.314827	13.1705	1.02193	0.309427	1	-4.59745		PTGES	0.38621	13.1705	1.25501	0.212573	1	-5.8919		PTGES	-0.459148	13.1705	-1.45326	0.149468	1	-6.09758		PTGES	0.0938873	13.1705	0.344547	0.731201	1	-6.35551		PTGES	-0.00272685
PTGES2	0.0485802	10.0391	0.173515	0.862618	1	-4.63839		PTGES2	0.148424	10.0391	0.584194	0.560483	1	-5.70323		PTGES2	0.17487	10.0391	0.609429	0.543704	1	-4.6224		PTGES2	0.136696	10.0391	0.493801	0.622594	1	-6.283		PTGES2	-0.895492	10.0391	-3.13838	0.00226696	0.0491038	-2.19141		PTGES2	0.099844	10.0391	0.397572	0.691843	1	-6.05251		PTGES2	0.12629
PTGES3	0.148836	12.3587	0.798051	0.426843	1	-4.62683		PTGES3	0.257587	12.3587	1.48883	0.139864	1	-5.06415		PTGES3	0.315712	12.3587	1.66468	0.0992917	1	-4.47972		PTGES3	0.375983	12.3587	1.97916	0.050711	0.782551	-4.75511		PTGES3	-0.206324	12.3587	-1.06048	0.291632	1	-6.58162		PTGES3	0.10875	12.3587	0.640924	0.523124	1	-6.19819		PTGES3	0.166875
PTGIS	0.329846	7.97969	0.836698	0.404875	1	-4.60875		PTGIS	-0.602768	7.97969	-1.69336	0.0936845	1	-4.52926		PTGIS	0.0708016	7.97969	0.1795	0.85793	1	-4.63557		PTGIS	-1.07503	7.97969	-2.81732	0.00589774	0.212915	-2.65028		PTGIS	-1.41578	7.97969	-3.68489	0.000381568	0.015357	-0.544243		PTGIS	-0.932614	7.97969	-2.61744	0.0103183	0.558754	-2.92157		PTGIS	-0.259044
PTGR1	0.0901763	11.7552	0.302738	0.762756	1	-4.66168		PTGR1	0.233076	11.7552	0.848293	0.39842	1	-5.74578		PTGR1	0.260398	11.7552	0.859556	0.392211	1	-4.6169		PTGR1	0.303196	11.7552	1.01466	0.312863	1	-6.13419		PTGR1	-0.439592	11.7552	-1.39461	0.166406	1	-6.1275		PTGR1	0.1429	11.7552	0.536569	0.592828	1	-6.24098		PTGR1	0.170221
PTGS1	-0.139875	10.3165	-0.339111	0.735279	1	-4.6362		PTGS1	0.264587	10.3165	0.722205	0.471954	1	-5.65553		PTGS1	0.248673	10.3165	0.599328	0.55039	1	-4.62502		PTGS1	0.193549	10.3165	0.483316	0.62999	1	-6.32397		PTGS1	-0.70309	10.3165	-1.69008	0.094311	0.907929	-5.49462		PTGS1	0.404462	10.3165	1.10019	0.274048	1	-5.57213		PTGS1	0.388548
PTGS2	0.230011	14.2989	0.922513	0.358613	1	-4.61083		PTGS2	0.0302236	14.2989	0.131088	0.895985	1	-6.09695		PTGS2	0.0655642	14.2989	0.262477	0.793526	1	-4.66542		PTGS2	-0.375297	14.2989	-1.50291	0.136201	1	-5.55338		PTGS2	-0.840713	14.2989	-3.27264	0.00148919	0.0339546	-2.04599		PTGS2	-0.199787	14.2989	-0.872893	0.384936	1	-6.00229		PTGS2	-0.164447
RAC2	-0.07474	7.35552	-0.207713	0.8359	1	-4.64625		RAC2	0.117178	7.35552	0.345922	0.730171	1	-5.8587		RAC2	0.588552	7.35552	1.57376	0.118888	1	-4.52946		RAC2	0.670278	7.35552	1.76108	0.0814632	0.980304	-4.92684		RAC2	0.488852	7.35552	1.27139	0.206712	1	-6.11751		RAC2	0.191918	7.35552	0.578352	0.564404	1	-6.03036		RAC2	0.663292
ROCK1	-0.0214046	12.0089	-0.0999658	0.920583	1	-4.67059		ROCK1	-0.0167054	12.0089	-0.0842659	0.933023	1	-6.10581		ROCK1	0.273675	12.0089	1.26312	0.209657	1	-4.55974		ROCK1	0.240126	12.0089	1.10844	0.270488	1	-6.05162		ROCK1	-0.216432	12.0089	-0.96737	0.335831	1	-6.66276		ROCK1	0.00469915	12.0089	0.0242248	0.980724	1	-6.39263		ROCK1	0.295079
ROCK2	0.0675734	11.817	0.298292	0.766136	1	-4.66392		ROCK2	-0.128558	11.817	-0.609957	0.543356	1	-5.9187		ROCK2	0.357846	11.817	1.56336	0.121314	1	-4.50362		ROCK2	-0.0592115	11.817	-0.25794	0.797015	1	-6.61598		ROCK2	-0.268825	11.817	-1.12921	0.26167	1	-6.48086		ROCK2	-0.196131	11.817	-0.954523	0.342257	1	-5.93868		ROCK2	0.290273
SLC16A1	0.027875	14.3473	0.167683	0.867192	1	-4.67095		SLC16A1	0.193521	14.3473	1.2409	0.217717	1	-5.37396		SLC16A1	0.0573572	14.3473	0.341355	0.733595	1	-4.66314		SLC16A1	0.252422	14.3473	1.46923	0.145095	1	-5.58865		SLC16A1	-0.244371	14.3473	-1.39811	0.165355	1	-6.16445		SLC16A1	0.165646	14.3473	1.08255	0.281765	1	-5.81689		SLC16A1	0.0294822
SLC16A10	-0.0417655	11.9442	-0.133204	0.894315	1	-4.67155		SLC16A10	-1.02858	11.9442	-3.51519	0.000676918	0.176099	-0.543923		SLC16A10	0.174665	11.9442	0.547301	0.585463	1	-4.64925		SLC16A10	-1.71122	11.9442	-5.07594	1.93e-06	0.00083601	4.67098		SLC16A10	-2.83132	11.9442	-7.79302	8.46e-12	3.67e-09	16.4255		SLC16A10	-0.986818	11.9442	-3.44581	0.000851374	0.102283	-0.907642		SLC16A10	0.216431
SLC16A3	0.101501	7.95538	0.241929	0.80936	1	-4.64157		SLC16A3	0.336471	7.95538	0.852755	0.395953	1	-5.53894		SLC16A3	0.336783	7.95538	0.787977	0.432684	1	-4.61437		SLC16A3	1.17099	7.95538	2.62071	0.0102264	0.293482	-3.12845		SLC16A3	1.05583	7.95538	2.36982	0.0198312	0.268473	-4.15654		SLC16A3	0.23497	7.95538	0.602708	0.548148	1	-5.96959		SLC16A3	0.235282
SLC16A5	-0.216608	7.53696	-0.746554	0.457188	1	-4.61765		SLC16A5	-0.225759	7.53696	-0.832746	0.407089	1	-5.55192		SLC16A5	0.114274	7.53696	0.385088	0.701039	1	-4.63481		SLC16A5	-0.26836	7.53696	-0.906254	0.367109	1	-6.01096		SLC16A5	-0.596387	7.53696	-1.99791	0.0486032	0.56907	-4.95026		SLC16A5	-0.00915088	7.53696	-0.0347083	0.972386	1	-6.15621		SLC16A5	0.330882
SLC1A3	0.0478943	13.1871	0.159706	0.873454	1	-4.67321		SLC1A3	-0.00678671	13.1871	-0.0243013	0.980664	1	-6.1285		SLC1A3	0.111205	13.1871	0.364387	0.716384	1	-4.66295		SLC1A3	-0.82451	13.1871	-2.67141	0.00889663	0.293482	-3.24841		SLC1A3	-1.6861	13.1871	-5.32009	6.96e-07	0.00010046	5.27625		SLC1A3	-0.054681	13.1871	-0.201056	0.841087	1	-6.39765		SLC1A3	0.0633112
SLC1A5	-0.0247323	10.5837	-0.096313	0.923476	1	-4.64555		SLC1A5	0.127601	10.5837	0.548712	0.584498	1	-5.78653		SLC1A5	0.120839	10.5837	0.460392	0.646293	1	-4.63399		SLC1A5	0.194403	10.5837	0.77084	0.442727	1	-6.18464		SLC1A5	-0.573763	10.5837	-2.17886	0.0318308	0.393987	-4.61753		SLC1A5	0.152333	10.5837	0.664796	0.507801	1	-5.9862		SLC1A5	0.145571
SLC27A4	-0.0114022	11.5198	-0.0332384	0.973555	1	-4.65635		SLC27A4	0.437427	11.5198	1.41981	0.158956	1	-5.0779		SLC27A4	0.240875	11.5198	0.693155	0.489914	1	-4.62769		SLC27A4	0.952551	11.5198	2.89367	0.0047283	0.204836	-2.61954		SLC27A4	0.648373	11.5198	1.91587	0.0584076	0.617145	-5.26532		SLC27A4	0.44883	11.5198	1.49725	0.137664	1	-5.2318		SLC27A4	0.252277
SLC27A6	-0.159442	7.08688	-0.517151	0.60626	1	-4.633		SLC27A6	-0.386774	7.08688	-1.35316	0.179235	1	-5.05727		SLC27A6	0.12115	7.08688	0.385025	0.701085	1	-4.63713		SLC27A6	-0.700341	7.08688	-2.27022	0.0254681	0.551656	-3.98616		SLC27A6	-0.648884	7.08688	-2.05108	0.0430292	0.517801	-4.87563		SLC27A6	-0.227332	7.08688	-0.816741	0.416133	1	-5.8673		SLC27A6	0.280592
SLC2A1	0.424974	9.62486	1.1178	0.266488	1	-4.58652		SLC2A1	0.100068	9.62486	0.28168	0.778806	1	-5.7978		SLC2A1	0.267957	9.62486	0.676926	0.500108	1	-4.61811		SLC2A1	-0.82502	9.62486	-2.07161	0.0410291	0.710974	-4.29095		SLC2A1	-1.32744	9.62486	-3.34899	0.00116656	0.0315855	-1.55754		SLC2A1	-0.324907	9.62486	-0.949169	0.344958	1	-5.69301		SLC2A1	-0.157018
SLC2A10	0.140615	9.0034	0.336082	0.737555	1	-4.63176		SLC2A10	-0.639295	9.0034	-1.6429	0.10373	1	-4.57833		SLC2A10	0.427673	9.0034	1.00532	0.317314	1	-4.59625		SLC2A10	-1.23855	9.0034	-2.95911	0.00389982	0.196328	-2.25145		SLC2A10	-1.61206	9.0034	-3.84471	0.000218931	0.0105382	0.00830441		SLC2A10	-0.77991	9.0034	-2.03033	0.0451358	1	-4.13763		SLC2A10	0.287058
SLC2A12	0.0395572	13.6803	0.149266	0.881662	1	-4.67333		SLC2A12	0.175018	13.6803	0.706547	0.481588	1	-5.88471		SLC2A12	-0.0513489	13.6803	-0.19118	0.848795	1	-4.67037		SLC2A12	-0.584868	13.6803	-2.16415	0.0329758	0.649345	-4.40286		SLC2A12	-1.57588	13.6803	-5.67609	1.51e-07	3.27e-05	6.75597		SLC2A12	0.135461	13.6803	0.559095	0.577421	1	-6.25537		SLC2A12	-0.0909061
SLC2A2	0.665441	12.0213	1.1461	0.254724	1	-4.57969		SLC2A2	1.04648	12.0213	1.93607	0.0559258	1	-4.29789		SLC2A2	0.797862	12.0213	1.35226	0.179603	1	-4.54846		SLC2A2	1.67018	12.0213	2.84774	0.00542974	0.212915	-2.75135		SLC2A2	0.506444	12.0213	0.835412	0.405648	1	-6.72786		SLC2A2	0.381036	12.0213	0.765315	0.446041	1	-6.10627		SLC2A2	0.132421
SLC2A3	0.247098	13.8211	0.940652	0.349284	1	-4.60935		SLC2A3	-0.0187257	13.8211	-0.07689	0.938874	1	-6.12395		SLC2A3	-0.0746046	13.8211	-0.281756	0.778747	1	-4.66721		SLC2A3	-0.514665	13.8211	-1.9333	0.0561947	0.811477	-4.85348		SLC2A3	-0.830507	13.8211	-3.02496	0.00320326	0.0660808	-2.76455		SLC2A3	-0.265824	13.8211	-1.1092	0.270159	1	-5.80434		SLC2A3	-0.321703
SLC2A5	-0.04388	10.25	-0.0803992	0.93609	1	-4.64796		SLC2A5	0.0159053	10.25	0.0316994	0.974779	1	-5.93489		SLC2A5	-0.754812	10.25	-1.26762	0.20805	1	-4.57134		SLC2A5	-1.5543	10.25	-2.59934	0.0108392	0.293482	-3.18911		SLC2A5	-0.577704	10.25	-1.0057	0.31713	1	-6.42938		SLC2A5	0.0597853	10.25	0.122508	0.902757	1	-6.21296		SLC2A5	-0.710932
SLC7A1	0.298958	10.0285	0.738053	0.462313	1	-4.61528		SLC7A1	0.466036	10.0285	1.26422	0.209263	1	-5.10215		SLC7A1	0.521979	10.0285	1.26571	0.208731	1	-4.57342		SLC7A1	0.601815	10.0285	1.51928	0.132035	1	-5.26843		SLC7A1	0.275189	10.0285	0.686072	0.494349	1	-6.64149		SLC7A1	0.167078	10.0285	0.464583	0.643299	1	-6.01018		SLC7A1	0.223021
SLC7A4	-0.0371722	16.5813	-0.131788	0.895433	1	-4.64583		SLC7A4	-0.0772774	16.5813	-0.29476	0.768824	1	-5.86949		SLC7A4	0.137663	16.5813	0.480513	0.631974	1	-4.63409		SLC7A4	-0.159053	16.5813	-0.555078	0.580154	1	-6.29923		SLC7A4	-0.797605	16.5813	-2.80883	0.00604297	0.113822	-3.16746		SLC7A4	-0.0401052	16.5813	-0.155462	0.876789	1	-6.17141		SLC7A4	0.174836
SPP1	-0.356143	17.1647	-0.823185	0.412477	1	-4.61173		SPP1	0.015231	17.1647	0.0376141	0.970075	1	-5.86127		SPP1	-0.820877	17.1647	-1.91982	0.0578994	1	-4.47791		SPP1	-0.673867	17.1647	-1.54362	0.126026	1	-5.25597		SPP1	-0.296982	17.1647	-0.662674	0.509154	1	-6.66885		SPP1	0.371374	17.1647	0.942393	0.348397	1	-5.71732		SPP1	-0.464734
TBXAS1	-0.226053	8.35548	-0.600804	0.54941	1	-4.62276		TBXAS1	0.1851	8.35548	0.523676	0.601731	1	-5.68031		TBXAS1	-0.645491	8.35548	-1.73293	0.0863738	1	-4.51635		TBXAS1	-0.721138	8.35548	-1.9182	0.0581074	0.812029	-4.59725		TBXAS1	-0.13983	8.35548	-0.363289	0.717201	1	-6.77814		TBXAS1	0.411153	8.35548	1.18812	0.237766	1	-5.40886		TBXAS1	-0.419437
TJP1	0.115284	11.331	0.495926	0.621099	1	-4.64759		TJP1	-0.147778	11.331	-0.674885	0.501398	1	-5.82057		TJP1	0.349241	11.331	1.47926	0.142401	1	-4.52699		TJP1	-0.186322	11.331	-0.776077	0.439643	1	-6.28295		TJP1	-0.605977	11.331	-2.43167	0.0169155	0.244268	-4.1708		TJP1	-0.263061	11.331	-1.24994	0.214411	1	-5.57788		TJP1	0.233958
TJP2	0.1236	12.8123	0.582999	0.561284	1	-4.64826		TJP2	0.159123	12.8123	0.808696	0.420723	1	-5.80411		TJP2	0.306515	12.8123	1.41988	0.158936	1	-4.53082		TJP2	0.1929	12.8123	0.893257	0.373991	1	-6.26788		TJP2	-0.0736488	12.8123	-0.333988	0.73913	1	-7.09013		TJP2	0.0355233	12.8123	0.184646	0.853903	1	-6.38557		TJP2	0.182915
TJP3	0.20729	11.2133	0.960483	0.339266	1	-4.60266		TJP3	0.359976	11.2133	1.82035	0.071874	1	-4.44531		TJP3	0.357614	11.2133	1.61956	0.108662	1	-4.51395		TJP3	0.512825	11.2133	2.41941	0.0174613	0.39813	-3.74059		TJP3	0.402776	11.2133	1.85564	0.0666246	0.687207	-5.3347		TJP3	0.152686	11.2133	0.810544	0.419666	1	-5.97461		TJP3	0.150323
VEGFA	-0.173	15.2782	-0.54014	0.590373	1	-4.64573		VEGFA	0.194103	15.2782	0.639215	0.524231	1	-5.84721		VEGFA	0.222021	15.2782	0.675232	0.501179	1	-4.633		VEGFA	0.582887	15.2782	1.71096	0.090373	1	-5.13489		VEGFA	0.426453	15.2782	1.23434	0.220141	1	-6.29356		VEGFA	0.367103	15.2782	1.24036	0.217915	1	-5.58087		VEGFA	0.395021
VEGFB	0.163708	12.3697	0.696478	0.487841	1	-4.63778		VEGFB	-0.0334553	12.3697	-0.153465	0.878359	1	-6.10722		VEGFB	0.376925	12.3697	1.57544	0.118499	1	-4.49925		VEGFB	-0.00710489	12.3697	-0.0297017	0.976368	1	-6.66356		VEGFB	-0.322901	12.3697	-1.31746	0.190871	1	-6.28011		VEGFB	-0.197163	12.3697	-0.922233	0.358758	1	-5.98406		VEGFB	0.213217
VEGFC	-0.126576	11.2721	-0.532408	0.595694	1	-4.64466		VEGFC	-0.345681	11.2721	-1.55427	0.123467	1	-4.90128		VEGFC	0.282168	11.2721	1.18646	0.238416	1	-4.57402		VEGFC	-0.333817	11.2721	-1.36951	0.174089	1	-5.66172		VEGFC	-0.929019	11.2721	-3.65389	0.000424251	0.015357	-0.784032		VEGFC	-0.219105	11.2721	-1.00149	0.319149	1	-5.82759		VEGFC	0.408744
VEGFD	0.746074	6.4235	1.93056	0.056538	1	-4.46356		VEGFD	-0.546362	6.4235	-1.59361	0.114365	1	-4.79005		VEGFD	0.529215	6.4235	1.37078	0.173693	1	-4.55373		VEGFD	-0.840778	6.4235	-2.2484	0.0268764	0.55444	-4.08684		VEGFD	-0.954044	6.4235	-2.47935	0.0149353	0.239637	-4.01126		VEGFD	-1.29244	6.4235	-3.67649	0.000392713	0.102283	-0.0965413		VEGFD	-0.216859
aThe included columns are logFC: the log2 fold change value in the test group compared to the contrast group, AveExpr: the average count expression value for the gene across all samples, t: the T statistic for a given gene and contrast, P Value: the calculated P value for a given gene and contrast, adj.P.Val: the P value adjusted for multiple testing using the Benjamini Yekutieli correction metho…
[truncated: 33 more columns]

## Sheet: Supplemental Table 2
Supplemental Table 2. Principal component loading gene values for placenta.
Placenta	Gene ID	PC1	PC2	PC3	PC4
	ARHGEF6	0.99247	-0.05679	-0.07427	0.07914
	CDH11	0.99238	0.02785	0.10784	-0.05265
	IQGAP	0.99207	-0.10697	-0.06523	0.00948
	SLC7A4	0.99047	0.13644	-0.01853	0.00381
	DSG1	0.98854	-0.10061	0.04153	0.10464
	NOS1	0.98388	-0.03115	-0.17609	0.00321
	ITGB1	0.97298	0.14404	0.10674	-0.14548
	SLC1A3	0.96798	-0.15882	-0.17947	0.07468
	SLC16A10	0.95991	-0.25275	0.11681	-0.03243
	ARPC1A	0.95988	0.05485	0.27499	0.0023
	TJP1	0.95882	-0.08311	0.27158	0.00094
	ITGB5	0.95758	0.04572	0.2444	-0.1457
	ITGA2	0.95552	-0.06435	-0.09165	0.27285
	VEGFC	0.95349	0.04109	0.29345	0.0553
	ARRB1	0.95347	0.2519	0.02632	-0.16357
	PTGS2	0.94574	-0.23942	-0.20503	-0.07881
	SLC2A12	0.93771	-0.05312	-0.34116	0.03873
	VEGFB	0.93617	-0.02881	0.35034	0.0041
	ITGB8	0.93296	-0.22573	0.27756	0.04001
	SLC16A5	0.93112	0.10803	0.27372	0.21546
	F2RL1	0.92893	-0.10347	-0.35284	0.04345
	CDH5	0.92472	0.36697	-0.03762	-0.09383
	SLC2A1	0.92175	-0.35729	-0.14821	0.02757
	PTGES2	0.91625	0.34274	-0.1963	-0.06686
	FN1	0.90701	-0.3268	0.22372	-0.14312
	SLC2A10	0.89729	-0.37849	0.22336	0.04145
	ITGAV	0.89602	0.02721	0.36712	0.24826
	TJP2	0.89421	0.38052	0.18173	0.15023
	KDR	0.87889	-0.11298	0.43359	0.1637
	PTGES	0.87737	0.34983	-0.30484	-0.12214
	SLC2A3	0.87482	-0.38384	-0.26871	-0.12312
	PTGIS	0.86778	-0.46004	0.10972	-0.15257
	PLA2G4A	0.86477	0.35592	-0.35424	-0.001
	PTGR1	0.84847	0.50235	-0.16453	-0.0261
	SLC1A5	0.83682	0.50683	-0.2024	-0.04354
	ROCK2	0.83195	-0.04068	0.54727	0.08183
	DSC1	0.82924	0.48415	-0.27383	-0.05456
	PTGS1	0.82111	0.50343	-0.1988	0.18112
	FLT1	0.82072	0.21118	0.51557	0.12651
	DSG3	0.82051	-0.32534	0.42744	-0.19548
	DSG2	0.81785	0.50254	-0.25297	-0.12074
	NOS2	0.81598	0.10759	-0.56734	0.02696
	PTGES3	0.79982	0.59216	-0.09222	-0.03363
	CBR2	0.79724	0.34921	0.48613	-0.07834
	SLC27A6	0.7862	-0.45124	0.34702	0.24051
	VEGFD	0.77354	-0.53064	0.29145	-0.1874
	PLCG2	0.7671	0.58262	0.11765	-0.2414
	HPSE	0.76666	-0.59223	-0.112	-0.22127
	DSC3	0.7622	-0.49506	0.13016	-0.39625
	PGF	0.75685	-0.4079	0.29945	0.41367
	ARRB2	0.73897	0.29917	0.59578	0.09731
	DSC2	0.71548	0.47452	-0.48843	-0.15604
	ROCK1	0.68835	0.62849	0.36217	-0.00237
	HIF1A	0.66336	0.67157	-0.30869	-0.11684
	SLC16A1	0.63484	0.65331	-0.40174	-0.09362
	ITGB7	0.60461	0.69646	-0.27387	0.27273
	ARPC2	0.56483	0.82464	0.0171	-0.0252
	CDH1	0.56459	0.60747	-0.55848	-0.01807
	SLC7A1	0.44375	0.87613	0.05647	0.17971
	CBR3	0.43202	0.64142	-0.6197	0.13383
	CDC42	0.38899	0.8757	0.27525	0.07794
	PLCG1	0.24954	0.88428	0.37168	0.13279
	SLC2A2	0.19269	0.93025	-0.23482	-0.20584
	SLC2A5	0.17125	-0.8309	-0.49083	0.19838
	ITGB2	0.11845	0.98191	-0.02239	0.14605
	ITGB3	0.09306	-0.77466	0.60697	0.15111
	NOS3	0.05891	0.99102	0.00186	-0.12003
	BCL2L14	0.04936	0.83838	-0.5418	0.03353
	GRB2	-0.07822	0.96876	0.22613	0.06516
	TBXAS1	-0.23615	-0.54214	-0.75021	0.2958
	RAC2	-0.27685	0.69334	0.6193	0.24309
	SPP1	-0.29422	-0.39298	-0.85543	0.16506
	CDH3	-0.3684	0.80334	0.24994	-0.39554
	TJP3	-0.41259	0.88421	0.11229	0.18799
	MAPK1	-0.43073	0.83146	0.34735	0.05006
	LIMK2	-0.50133	0.85883	-0.01216	0.10453
	CBR1	-0.50357	0.58579	-0.61805	0.14588
	ACTG1	-0.52209	0.02977	0.82686	0.20697
	VEGFA	-0.54375	0.78936	0.18656	0.21552
	ITGB6	-0.5589	0.29988	0.36573	-0.68114
	SLC27A4	-0.57983	0.8132	-0.03804	0.03257
	MAPK3	-0.64863	0.69327	0.31028	-0.04881
	SLC16A3	-0.74595	0.63224	0.18901	-0.09006
	ACTA4	-0.80159	0.58858	0.08013	0.06793
	ITGB4	-0.81667	0.37277	0.42449	-0.1179
	ARHGEF7	-0.83517	0.53163	0.1365	0.03501

## Sheet: Supplemental Table 3
Supplemental Table 3. Gene names (column A) and gene grouping assignments (column B).
ACTA4	Actin cytoskeleton signaling-Placental reorganization
ACTG1	Actin cytoskeleton signaling-Placental reorganization
AKR1C3	Arachidonic acid- Prostaglandins
ARHGEF6	Actin cytoskeleton signaling-Placental reorganization
ARHGEF7	Actin cytoskeleton signaling-Placental reorganization
ARPC1A	Actin cytoskeleton signaling-Placental reorganization
ARPC2	Actin cytoskeleton signaling-Placental reorganization
ARRB1	VEGF signaling- Angiogenesis
ARRB2	VEGF signaling- Angiogenesis
BCL2L14	VEGF signaling- Angiogenesis
CBR1	Arachidonic acid- Prostaglandins
CBR2	Arachidonic acid- Prostaglandins
CBR3	Arachidonic acid- Prostaglandins
CDC42	Actin cytoskeleton signaling-Placental reorganization
CDH1	Tight junctions- Placental structure
CDH11	Tight junctions- Placental structure
CDH3	Tight junctions- Placental structure
CDH5	Tight junctions- Placental structure
DSC1	Tight junctions- Placental structure
DSC2	Tight junctions- Placental structure
DSC3	Tight junctions- Placental structure
DSG1	Tight junctions- Placental structure
DSG2	Tight junctions- Placental structure
DSG3	Tight junctions- Placental structure
DSG4	Tight junctions- Placental structure
F2RL1	Actin cytoskeleton signaling-Placental reorganization
FLT1	VEGF signaling- Angiogenesis
FLT4	VEGF signaling- Angiogenesis
FN1	Integrin signaling- Placental adhesion
GAPDH	Housekeeping
Gene name	Gene Grouping
GRB2	Integrin signaling- Placental adhesion
HIF1A	VEGF signaling- Angiogenesis
HMBS	Housekeeping
HPRT1	Housekeeping
HPSE	VEGF signaling- Angiogenesis
IPO8	Housekeeping
IQGAP	Actin cytoskeleton signaling-Placental reorganization
ITGA2	Integrin signaling- Placental adhesion
ITGAV	Integrin signaling- Placental adhesion
ITGB1	Integrin signaling- Placental adhesion
ITGB2	Integrin signaling- Placental adhesion
ITGB3	Integrin signaling- Placental adhesion
ITGB4	Integrin signaling- Placental adhesion
ITGB5	Integrin signaling- Placental adhesion
ITGB6	Integrin signaling- Placental adhesion
ITGB7	Integrin signaling- Placental adhesion
ITGB8	Integrin signaling- Placental adhesion
KDR	VEGF signaling- Angiogenesis
LIMK2	Actin cytoskeleton signaling-Placental reorganization
MAPK1	VEGF signaling- Angiogenesis
MAPK3	VEGF signaling- Angiogenesis
MAU2	Housekeeping
NOS1	VEGF signaling- Angiogenesis
NOS2	VEGF signaling- Angiogenesis
NOS3	VEGF signaling- Angiogenesis
PGF	VEGF signaling- Angiogenesis
PLA2G4A	Arachidonic acid- Prostaglandins
PLCG1	VEGF signaling- Angiogenesis
PLCG2	VEGF signaling- Angiogenesis
PTGES	Arachidonic acid- Prostaglandins
PTGES2	Arachidonic acid- Prostaglandins
PTGES3	Arachidonic acid- Prostaglandins
PTGIS	Arachidonic acid- Prostaglandins
PTGR1	VEGF signaling- Angiogenesis
PTGS1	Arachidonic acid- Prostaglandins
PTGS2	Arachidonic acid- Prostaglandins
RAC2	Actin cytoskeleton signaling-Placental reorganization
ROCK1	Actin cytoskeleton signaling-Placental reorganization
ROCK2	Actin cytoskeleton signaling-Placental reorganization
RPL32	Housekeeping
RPL4	Housekeeping
SDHA	Housekeeping
SLC16A1	Transportation- glucose, amino acids, fatty acids
SLC16A10	Transportation- glucose, amino acids, fatty acids
SLC16A3	Transportation- glucose, amino acids, fatty acids
SLC16A5	Transportation- glucose, amino acids, fatty acids
SLC1A3	Transportation- glucose, amino acids, fatty acids
SLC1A5	Transportation- glucose, amino acids, fatty acids
SLC27A4	Transportation- glucose, amino acids, fatty acids
SLC27A6	Transportation- glucose, amino acids, fatty acids
SLC2A1	Transportation- glucose, amino acids, fatty acids
SLC2A10	Transportation- glucose, amino acids, fatty acids
SLC2A12	Transportation- glucose, amino acids, fatty acids
SLC2A2	Transportation- glucose, amino acids, fatty acids
SLC2A3	Transportation- glucose, amino acids, fatty acids
SLC2A5	Transportation- glucose, amino acids, fatty acids
SLC7A1	Transportation- glucose, amino acids, fatty acids
SLC7A4	Transportation- glucose, amino acids, fatty acids
SPP1	Integrin signaling- Placental adhesion
STX5	Housekeeping
TBXAS1	Arachidonic acid- Prostaglandins
TJP1	Tight junctions- Placental structure
TJP2	Tight junctions- Placental structure
TJP3	Tight junctions- Placental structure
TOP2B	Housekeeping
VEGFA	VEGF signaling- Angiogenesis
VEGFB	VEGF signaling- Angiogenesis
VEGFC	VEGF signaling- Angiogenesis
VEGFD	VEGF signaling- Angiogenesis

## Sheet: Supplemental Table 4
	Supplemental Table 4. The NanoString counts for all housekeeping genes originally tested are summarized as the average +/- standard error by fetal group
	Fetal Group	GAPDH*	HMBS	HPRT1*	IPO8	MAU2	RPL32	RPL4*	SDHA*	STX5*	TOP2B*
	CTRL	30067 ± 994	4144 ± 558.49635242	784 ± 20	513 ± 13	987 ± 59	20232 ± 850	23418 ± 685	1070 ± 53	630 ± 59	2451 ± 114
	VIA_LVF	43544 ± 4267	3024 ± 595	934 ± 26	568 ± 38	1044 ± 53	20065 ± 1485	22629 ± 1056	831 ± 63	916 ± 81	1981 ± 100
	VIA_HVF	28440 ± 1152	4139 ± 495	798 ± 18	538 ± 16	1052 ± 38	19328 ± 1442	22211 ± 864	988 ± 36	624 ± 47	2699 ± 94
	MECm_LVF	45286 ± 8073	3536 ± 467	915 ± 54	544 ± 28	964 ± 77	20514 ± 1484	27719 ± 1868	706 ± 61	935 ± 78	2094 ± 217
	MECm_HVF	41189 ± 2713	3368 ± 271	833 ± 25	490 ± 10	1060 ± 31	18871 ± 811	21917 ± 568	965 ± 40	751 ± 52	2174 ± 107
	MECs_HVF	33655 ± 2483	3672 ± 255	795 ± 16	512 ± 17	1023 ± 30	19732 ± 889	22213 ± 505	1077 ± 32	575 ± 20	2492 ± 56
	P Value	0.007	0.4383	0.0004	0.1032	0.6734	0.9102	0.0006	<.0001	<.0001	0.0004

## Sheet: Supplemental Table 5
Supplemental Table 5. Placenta normalized counts by gene and individual fetus.
GeneID	F_MECs_HVF51257	E_MECm_HVF52049	A_CTRL52391	B_VIA_LVF52859	B_VIA_LVF53030	A_CTRL53525	F_MECs_HVF53741	C_VIA_HVF54065	D_MECm_LVF54506	E_MECm_HVF54884	D_MECm_LVF55532	B_VIA_LVF51230	E_MECm_HVF51248	B_VIA_LVF52319	A_CTRL52382	F_MECs_HVF53084	A_CTRL53417	C_VIA_HVF53597	C_VIA_HVF54119	D_MECm_LVF54524	E_MECm_HVF54875	C_VIA_HVF55253	D_MECm_LVF55550	C_VIA_HVF51176	D_MECm_LVF51284	F_MECs_HVF51437	E_MECm_HVF52112	B_VIA_LVF52184	F_MECs_HVF52526	A_CTRL52688	A_CTRL52787	B_VIA_LVF53282	C_VIA_HVF53606	C_VIA_HVF55325	C_VIA_HVF51185	C_VIA_HVF51383	F_MECs_HVF52310	D_MECm_LVF53633	D_MECm_LVF53651	A_CTRL54191	B_VIA_LVF54344	B_VIA_LVF54371	E_MECm_HVF54578	A_CTRL54992	C_VIA_HVF55352	B_VIA_LVF51122	A_CTRL51689	F_MECs_HVF52832	B_VIA_LVF53849
ACTA4	39995.6	17306.5	11862.9	7454.63	7913.5	6918.31	17515.5	6587.83	9930.39	15416.4	8378.08	8218.65	26171.7	8296.98	29499.2	16362.6	6819.37	14777.1	8078.69	10648.9	12867.9	11290	7805.07	14915.4	9790.63	16109.9	15326.7	9012.02	54168.2	8915.41	8517.58	8570.88	8120.34	25464.1	16798.5	16369.3	40232.1	9056.63	8478.89	7690.44	8740.44	10806.1	29025.8	8802.98	15825	9313.44	8926.36	48850.6	7299.49
ACTG1	31588	39371.8	30570.7	22408.4	30542.8	24147.9	35797.6	24590.4	21463.8	39184.5	29436.7	24762.2	46306.6	33570.2	16742.1	34501.4	21868.4	49586.7	33540.4	23590.3	32559.8	41164.4	32898.8	45731.9	37906.7	26633.5	40632.2	26576.3	24968	26782.1	26194.2	19632.6	25062.2	30679.1	22308.2	44997.6	33373.8	21073.2	20472.5	34633.2	28526.7	31274.4	28521.2	32550.6	37975.7	23080.9	28519.8	180956	29295.1
ARHGEF6	357.41	223.99	268.32	220.54	311.61	306.09	348.2	488.72	379.7	407.8	307.44	261.95	323.11	256.72	176.33	322.5	230.49	448.6	396.53	361.15	318.98	331.05	371.97	319.41	385.33	235.69	433.01	382.47	20	242.57	283.53	249.85	268.93	254.25	359.67	398.65	20	310.48	277.47	312.81	262.68	326.83	239.88	412.1	628.96	335.47	334.78	189	406.01
ARHGEF7	8169.31	3023.91	1718.3	573.27	763.84	656.71	3561.03	601.4	1034.71	2397.19	907.02	569.42	3080.29	866.09	5906.9	2275.54	512.54	1366.9	752.52	1030.57	1434.6	1200.9	745.49	1913.23	720.29	1946.78	2197.38	776.2	12075.5	602.56	569.39	903.61	526.71	3313.6	2698.61	1594.59	8763.43	1052.52	712.18	927.08	1047.11	1324.18	5657.92	1027.28	1507.28	758.56	981	3225.63	525.64
ARPC1A	2672.04	1986.47	3123.12	2364.91	2931.46	2577.98	1483.52	2668.28	2003.76	4290.15	2599.54	2614.7	3672.65	2622.25	1525.22	1776.23	2323.29	3653.5	3422.81	2283.61	3288.38	3213.04	3122.03	2984.37	3736.67	2424.29	3729.09	2436.86	1960.84	2571.97	2795.81	2084.66	2867.04	1459.2	2433.83	3141.49	2874.96	2193.01	2263.98	2675.55	2219.03	2912.93	2374.01	2660.44	2417.47	2489.01	2620.29	5071.54	3290.86
ARPC2	8135.27	7759.21	10131.8	5441.73	9213.92	6743.31	5536.13	6684.14	5777.22	14063.5	6898.83	5828.37	14938.3	7953.5	4209.77	7884.16	6364.18	10232.1	8505.43	6282.17	9855.12	10552.1	8629.94	13963.6	9965.62	7171.86	10366.5	7049.04	7222.42	6133.91	7555.43	6572.82	7986.53	6541.52	9057.89	10666.2	11188.1	5469.58	6836.14	7817.41	5874.85	8607.8	8925.29	6754.34	8510.31	6658.02	6312.51	13261.6	8170.23
ARRB1	20	422.44	525.03	686.77	481.1	599.2	272.12	452.03	439.48	743.96	681.67	479.97	350.03	553.65	427.59	284.85	429.93	431.73	513.72	583.62	364.08	382.77	653.67	430.72	593.02	529.55	895.11	726.28	20	442.25	604.25	376.31	615.91	251.49	547.22	467.31	432.98	642.69	585.78	652.57	386.05	411.13	421.86	669.34	702.38	561.18	507	441	475.61
ARRB2	20	194.52	123.84	132.18	157.33	167.58	201.9	92.37	151.54	129.5	172.23	127.78	204.63	138.94	299.75	239.01	90.51	188.44	119.4	171.59	151.98	169.83	207.77	161.32	181.18	165.29	109.87	124.44	20	146.25	141.77	110.36	61.66	204.51	249.34	148.78	346.38	180.08	133.08	181.59	188.67	171.2	405.32	186.16	182.87	138.97	205.21	346.5	138.48
BCL2L14	374.43	607.14	327.66	244.25	292.61	257.86	441.84	312.49	303.09	300.34	184.3	310.67	624.67	211.59	335.02	515.68	322.05	919.7	262.39	297.3	422.53	464.67	241.23	514.6	310.21	419.35	720.61	324.12	784.34	325.54	300.57	273.61	512.28	1180.07	719.34	991.85	415.66	202.85	237.39	222.02	232.93	265.87	843.73	349.48	904.64	284.13	302.59	630.01	208.08
CBR1	3471.95	139.5	478.59	522.26	381.54	89.66	20	362.93	63.99	283.81	405.62	647.69	759.3	425.99	5973.03	96.59	167.87	1044.86	285.23	89.79	285.58	382.77	521.38	798.52	20	2393.68	6714.94	693.23	898.72	334.68	472.55	315.77	364.04	1741.09	1511.49	3072.83	14842.4	285.64	178.3	121.29	140.78	47.99	363.96	297.86	1156.78	726.7	67.6	195.3	50.03
CBR2	20	58.95	28.38	32.33	33.44	25.97	20	31.45	29.47	63.37	27.36	39.13	20	37.38	114.61	20	27.89	45	39.8	49.88	48.43	53.45	40.46	46.78	26.51	20	20	27.42	20	27.42	40.28	26.82	36.73	66.33	50.75	40.06	20	32.08	22.61	26.24	34.11	33.72	215.07	30.46	42.95	51.34	24.95	157.5	29.73
CBR3	20	78.59	20	28.02	24.32	20	20	24.24	20	20	20	25.56	20	21.86	20	20	24.21	54.84	36.85	35.92	36.74	37.07	20.23	37.1	26.51	20	187.42	20.39	20	20	20.92	25.29	72.15	20	50.75	66.76	20	20	21.07	20	25.4	20	20	20	54.03	24.78	20	20	20
CDC42	13547.4	14760	13523.2	8814.53	11877.1	10073.2	11882.8	10682.3	11313.6	16323	10365.1	10607.3	18971.8	11310.7	15327.1	13697.4	10260.9	15791.1	12746.4	10616.9	14863.7	14973.8	12159	16951.2	14415.5	11778.6	15498	11231.6	14559.2	10517.1	10899.7	10014	11209.7	15495.7	14508.1	14244.5	18150.3	9613.42	10544	10781	10164.9	12095.3	17337.7	11234.1	14006.1	10910.2	10924.6	19322.2	11974.4
CDH1	5667.46	7195.3	8437.96	5279.38	5995.93	6105.78	3754.15	5591.4	4908.36	11145.6	4629.27	6627.79	10414.8	5736.08	4465.44	5579.16	7089.85	13915.1	6725.48	6113.57	9430.92	10196.9	6723.41	11318	7875.46	6327.03	12337.6	5678.04	5000.14	5875.87	6074.25	5677.65	6901.63	8755.2	7722.93	13365.2	7724.29	3811.63	4470.93	5339.05	4528.77	7793.32	8577.88	4676.92	10280.8	5141.78	5469.93	13501	6522.27
CDH11	20	235.78	184.47	374.28	440.82	340.72	342.35	467.1	277.83	239.72	426.55	248.37	274.64	288.46	145.47	307.77	324.68	251.72	882.24	290.31	253.85	391.39	456.79	191.97	539.11	254.06	316.68	446.45	20	399.37	349.38	311.17	278.11	248.73	392.77	255.59	20	318.76	254.35	574.55	391.85	396.86	446.68	773.42	211.96	335.47	388.7	201.6	597.42
CDH3	714.81	1982.54	282.51	237.07	217.37	139.75	734.44	590.26	188.59	630.99	596.36	317.05	473.89	136.12	449.63	279.94	111.03	381.1	717.88	319.25	497.68	736.23	378.97	677.53	386.22	180.6	743.23	254.51	1813.78	199.68	335.44	110.36	78.71	428.36	311.12	314.72	779.36	198.71	181.39	554.69	289.53	523.96	2622.17	259.78	720.39	319.54	260.74	296.1	303.06
CDH5	20	334.03	344.43	655.88	449.18	450.79	667.14	341.31	456.32	859.68	808.83	601.36	376.96	382.26	352.65	397.81	274.69	1247.37	593.32	637.5	557.81	471.57	729.93	291.98	530.27	502	410.39	562.46	20	806.46	490.37	413.87	321.4	713.02	657.55	673.31	20	693.4	446.53	749.04	563.1	408.54	653.47	814.89	1238.52	494.79	672.78	245.7	538.69
DSC1	20	64.84	108.36	20.83	65.36	56.27	20	45.2	46.31	107.46	29.78	35.94	231.56	51.49	20	63.85	54.2	74.53	60.44	38.91	156.99	66.38	63.81	83.89	43.31	20	74.32	20	20	26.01	54.23	39.09	53.79	71.85	90.47	38.15	20	21.73	39.57	36.18	46.44	47.99	20	38.93	48.49	21.24	25.75	20	42.78
DSC2	1991.27	8230.78	5000.08	2311.03	3356.32	3474	1231.88	3700.74	2617.51	5648.56	2531.93	3411.73	7469.15	4290.25	806.69	2282.09	3864.61	7253.57	4357.38	2436.25	9741.55	5820.89	4266.72	6360.75	4207.73	2528.36	5667.95	2410.14	2107.9	2388.46	3179.28	2471.71	4226.12	4062.54	3583.44	5767.99	5420.86	1279.17	2923.75	2916.72	2964.27	4723.46	3010.94	1988.56	4617.43	2512.03	2156.75	14584.6	3733.84
DSC3	20	90.38	20	22.99	31.92	21.64	20	20	36.2	20	73.24	107.81	20	91.69	20	20	24.21	123.75	114.24	20	86.84	43.97	46.69	20	27.4	20	20	20	20	34.45	32.54	23.76	62.97	20	20	41.96	20	20	29.8	68.09	64.58	49.28	20	25.39	20	41.6	20	195.3	62.35
DSG1	20	55.02	38.7	31.61	27.36	32.16	20	20	31.15	20	33	41.53	20	32.44	20	52.39	25.26	37.97	34.64	54.87	36.74	43.1	30.35	41.94	20	20	67.86	24.61	20	26.01	34.09	30.66	32.14	55.27	20	41.96	20	36.22	26.72	26.24	28.3	42.8	20	34.69	38.79	29.21	36.21	20	22.48
DSG2	1174.34	4595.8	2549.06	1234.9	1908.45	1490.89	980.23	1852.66	2113.21	2909.7	1341.62	1191.55	2358.68	2924.11	282.12	1985.77	1982.3	3684.44	1755.63	1097.41	5836.92	2696.65	2739.17	2602.05	2089.28	1202.96	3735.55	1179.06	1977.18	1035.68	1499.78	1434.74	1925.14	2036.8	1443.08	3286.46	2407.35	604.4	1954.65	1495.25	1969.41	1976.54	1265.59	1255.75	1827.3	1107.31	919.84	15296.5	1410.89
DSG3	20	56.98	20	26.58	33.44	29.06	20	22.27	25.26	20	39.44	37.54	20	47.96	20	20	27.89	42.19	39.8	26.94	56.78	30.17	40.46	20	26.51	20	20	21.09	20	21.09	37.96	22.99	34.76	20	20	61.04	20	21.73	22.61	24.12	22.5	37.61	20	30.46	20	35.41	20	126	24.65
F2RL1	544.62	1033.51	891.4	670.25	742.56	672.17	333.57	737.66	719	719.16	479.67	809.81	1114.72	586.09	246.86	744.87	756.71	1710.03	699.45	756.21	748.19	986.24	715.92	1330.87	1112.69	474.45	940.35	797.29	457.53	820.53	828.9	657.59	809.41	820.8	909.1	1043.35	762.04	446.05	674.16	810.04	602.29	621.23	537.67	635.49	1048.72	766.53	569.77	1940.42	788.82
FLT1	748.85	1019.76	928.81	1094.09	1001.73	1107.5	1738.09	638.74	1171.95	1532	1906.6	958.35	603.13	917.58	1159.34	874.2	720.93	1297.99	1630.33	1504.45	935.24	908.65	1396.04	685.6	1437.04	1674.35	1185.94	1257.8	424.85	1893.47	1203.07	1231.64	833.68	1243.64	2080.78	1077.68	346.38	2595.59	1293.34	1368.28	1355.51	1028.47	1861.16	1424.15	1393.68	1425.08	1794.61	1197.01	946.15
FN1	2535.89	38342.2	19987.4	30347.3	33015.2	41525.3	20312.8	29914.5	42470.4	13457.3	88893.7	59689.2	4464.26	72901.1	13431.6	24914.7	44554.6	60807.4	72871.1	22029	122640	29537.2	58546.6	4733.06	47317.3	4282.3	5464.37	20505.2	40654.7	41015.1	46371.4	41950	51724.2	22648	10110.4	24439.6	2372.71	30176.4	35689.8	35447.5	62381.8	39203.9	66861.1	45590.5	17312.9	40324.3	24550.7	440556	52215.8
GRB2	1395.59	1224.1	828.19	693.96	829.96	722.87	1082.65	680.66	761.93	953.37	780.67	804.22	1217.04	883.72	1176.97	1290.02	734.61	1279.71	893.29	826.05	1152.35	1192.28	894.12	1093.73	1008.41	1040.73	1321.66	902.05	1862.8	825.45	786.3	754.16	829.74	1478.54	1361.44	1251.26	1316.25	826.91	758.43	852.6	870.05	902.67	1712.27	904.58	1174.79	840.88	825.68	2400.32	891.77
HIF1A	1667.9	3332.39	3176.01	2445.37	2954.26	2634.87	1723.46	2305.35	1955.77	4441.69	2214.03	2702.55	3634.95	2608.85	1260.73	2177.31	2706.38	4405.86	2539.84	2278.62	2890.9	3150.97	2466.81	3205.38	2916.51	2136.56	3787.25	2176.72	2254.96	2622.59	3040.61	2530.72	3180.57	4018.33	3250.25	3151.03	4035.33	1995.34	2393.47	2314.51	2077.53	2329.31	2001.78	2317.73	3561.78	2366.86	2204.23	4315.53	2886.3
HPSE	1327.51	630.72	3150.21	5047.34	4500.17	5140.5	1258.21	1426.18	3992.36	2802.24	1942.01	5695	1804.01	3611.06	1930.76	2882.89	6201.58	1871.75	3856.19	7174.07	1294.31	4004.45	1030.3	1142.13	2221.85	3771.12	1812.84	3113.92	473.87	11237.8	4434.25	7632.78	4804.64	909.24	1703.46	3231.14	1593.35	3285.89	3591.75	2827.35	2350.38	1885.75	463.22	2019.02	2345.43	6079.14	2301.6	1694.71	5619.62
IQGAP	20	579.63	157.38	66.81	92.72	76.68	131.67	110.71	85.88	63.37	75.65	87.85	177.71	136.83	145.47	271.75	66.3	172.97	146.67	88.79	240.49	161.21	126.84	240.36	190.9	20	200.35	108.98	20	59.06	93.74	90.44	74.78	74.62	52.96	131.61	20	55.89	108.93	127.68	102.32	120.62	20	154.01	119.14	102.68	74.04	207.9	116.73
ITGA2	3131.57	3882.55	3240.51	3821.06	2423.76	2852.54	2888.03	4363.72	4212.94	1948.06	2420.06	3616.97	2531	2937.51	3707.24	3486.97	3682.01	5480.26	4032.34	4288.88	2221.2	4335.5	2745.39	2790.79	4307.6	3229.33	3444.72	3502.02	2745.17	3423.43	3485.27	2900.9	4062.79	6008.14	5692.9	4158.14	1679.95	3123.41	3794.2	2930.2	3279.93	3506.93	4789.38	3702.11	6074.83	4727.53	4050.34	3578.43	3256.06
ITGAV	1753	1283.05	1318.39	1821.81	1780	1228.08	1401.59	1352.16	957.26	1675.28	1860.72	1562.11	1071.64	1406.34	1335.67	761.24	855.64	1964.57	2025.38	1066.48	1242.54	1462.98	1788.24	1514.77	1851.54	1659.05	4478.78	1555.91	1176.5	1529.26	1381.25	976.42	1494.85	1257.45	1421.02	2994.62	1541.39	1473.73	1151.52	1462.62	1296.01	1597.83	1927.33	1548.54	1598.71	1526.87	1422.81	1266.31	1381.16
ITGB1	12151.8	8362.42	7527.22	10696.7	8431.08	8285.53	2861.7	10118.2	8468.82	7544.27	7399.43	10047.5	10533.3	7749.67	12404.5	4413.56	8439.62	11722.7	12631.4	7727.76	8288.59	9294.29	8841.6	7522.24	12729.2	8518.68	14354.1	9738.3	11519.9	11237.8	10228.8	6197.28	10017.3	8862.98	10598.1	9187.96	17440.3	6570.74	8236.35	7594.68	7582.3	8017.69	12010.7	8351.95	8273.41	11722.8	9062.37	8870.47	11208.8
ITGB2	374.43	343.85	117.39	180.31	177.85	163.25	482.8	81.23	85.03	223.19	218.1	135.77	258.49	205.94	251.26	333.96	95.25	267.19	154.04	141.67	240.49	226.73	387.53	295.21	176.76	382.62	458.87	140.62	20	194.06	188.25	123.39	112.16	469.82	421.45	356.68	20	221.47	138.22	163.85	213.34	177.68	537.67	158.24	516.74	173.49	232.57	982.81	162.4
ITGB3	20	51.09	20	20	21.28	21.02	20	20.96	20	20	20	28.75	20	33.15	20	20	20	43.59	32.43	26.94	33.4	30.17	22.57	20	30.05	67.34	168.04	50.62	20	20	20	20	20	20	20	139.24	20	20.7	20	34.76	20	25.94	20	35.54	37.4	30.09	20.92	20	20
ITGB4	3523.01	6800.36	2832.86	1598.4	2193.46	1576.84	3107.49	1966.65	3025	3300.96	1458.32	1874.37	4162.69	3087.03	1996.89	3729.26	1781.8	3736.47	2157.31	1731.91	3857.88	3158.73	2711.15	2595.6	2544.43	2721.2	2782.27	2205.55	11568.9	1211.45	1455.62	2023.35	1828.72	2888	2897.2	2838.22	3221.34	1373.35	2320.51	2147.82	2621.77	2216.47	2225.12	1755.86	2600.33	1775.59	1308.53	20689.4	1501.51
ITGB5	1446.65	2338.18	2847.05	2803.12	2702.69	2308.99	2062.88	2021.68	2398.62	3661.92	2919.05	2709.74	2940.27	1881.7	1005.06	2092.18	1964.4	2030.66	3089.67	2471.17	1902.22	2235.42	2464.47	2208.44	2363.26	1943.72	3648.3	2045.95	882.38	3115.47	2626.93	1730.58	2022.87	1887.56	2471.34	1796.77	1835.82	2462.09	2231.61	2559.22	1962.15	1815.72	2498.09	2647.75	2237.37	2671.35	2597.76	1165.51	2465.79
ITGB6	697.79	2469.82	633.4	318.96	360.26	235.6	295.53	214.88	148.18	796.31	644.65	459.21	619.29	1168.66	233.63	338.87	152.08	918.3	757.68	188.55	566.16	856.93	817.86	1298.61	636.33	318.34	1286.11	374.74	424.85	134.29	290.5	182.41	240.72	433.89	253.75	732.44	1021.82	254.59	353.01	690.88	333.8	498.03	1083.61	288.55	917.11	391.23	139.22	2828.72	392.23
ITGB7	20	82.52	34.83	20	27.36	29.06	20	20.31	21.05	20	28.97	28.75	20	42.32	20	40.93	20	67.5	23.59	39.91	43.42	43.1	47.47	43.56	22.98	64.28	100.17	26.72	20	21.8	20.92	22.99	24.93	91.2	94.88	61.04	20	33.12	28.78	26.95	25.4	20	20	26.23	80.35	28.32	27.36	20	20
ITGB8	20	418.51	199.95	261.49	237.89	281.36	242.86	224.05	367.07	99.19	345.26	301.88	166.94	437.98	238.04	189.9	281	319.22	323.56	211.5	303.95	240.53	320.61	138.73	178.53	324.46	895.11	236.94	408.51	236.24	237.83	250.62	200.06	309.53	225.07	309	20	217.33	218.38	216.34	333.07	282.73	496.31	333.4	289.54	215.97	227.75	1871.11	157.33
KDR	1667.9	876.33	1726.04	2481.29	2135.7	2242.21	1972.17	1705.92	2169.61	2846.32	4488.43	2094.79	980.09	1555.86	2182.03	1551.95	1248.21	2001.13	2959.21	3074.74	1645.02	1595.75	3313.46	1111.48	2366.79	1962.08	2258.78	2020.64	931.4	3703.27	2263.61	2193.5	1142.62	1464.73	1868.95	1640.37	623.49	5864.92	2626.24	2512.41	2544.85	2204.8	2374.01	3294.24	1976.92	2639.49	4428.58	913.51	2503.49
LIMK2	2229.54	3346.15	3289.53	1118.52	1938.85	1385.15	3025.56	1170.03	1256.14	2945.52	1300.57	1210.72	5352.8	1620.75	2860.88	2329.56	1111.39	2749.27	1530.09	1343.83	1828.73	2950.96	1455.96	3429.61	1873.64	2157.99	4113.63	1783	2728.83	713.65	1151.95	1055.36	1221.99	2890.76	4113.01	2620.77	4364.4	874.51	1315.95	1330.68	1020.99	1730.12	2291.29	1508.77	2657.13	1249.82	1075.96	1732.51	768.52
MAPK1	6314.19	6114.63	4798.84	2974.09	3807.78	3219.23	6800.19	3304.4	3932.58	5488.74	3410.79	3489.99	6440.6	4001.79	7445.34	5374.52	3327.86	4830.56	3498.73	4048.44	4948.44	5330.36	3484.66	5617.08	3969.1	5179.16	6598.61	3648.26	8774.75	3480.38	3441.12	3596.81	3397.69	7174.4	5763.51	4701.75	7412.55	4109.69	3650.84	3838.13	3925.03	4371.99	8437.25	4004.2	4861.25	3498.07	3637.5	7509.66	3360.46
MAPK3	2569.93	2809.74	1509.31	1198.26	1226.7	1079.05	1629.82	934.19	1367.27	2027.97	1455.9	1356.86	1669.39	1579.84	2256.97	1700.92	957.21	2406.14	1340.67	1136.32	2817.42	1517.29	1502.65	1484.12	1445.88	2038.61	3680.61	1349.2	4068.74	1317.62	1171.31	1193.32	990.45	2302.11	1632.85	2691.35	3342.57	1404.39	1238.36	1307.28	1740.83	1501.86	2506.36	1423.3	1807.9	1243.62	1235.3	7742.76	1044.75
NOS1	20	39.3	42.57	32.33	47.12	27.83	20	34.07	36.2	20	27.36	60.7	20	47.25	20	54.02	42.62	57.66	41.27	38.91	48.43	59.48	38.91	53.23	45.07	20	193.89	32.34	20	45	52.68	39.09	56.41	20	66.2	85.83	20	43.47	37	37.59	39.19	28.53	20	33.85	54.03	69.04	28.97	20	33.35
NOS2	2110.4	2045.41	2841.9	2067.5	1604.44	1655.99	5240.59	1683.64	2551	1746.92	1653.08	3132.21	2304.83	2326.03	4751.97	5063.48	2137.53	3446.78	1844.81	2918.11	1227.51	5514.85	1418.61	2135.84	2388.89	4312.91	1428.3	2720.2	1503.31	1936.36	2157.48	2534.55	2001.88	5112.73	3492.97	3553.49	2026.33	1677.61	1653.54	1339.9	1919.34	1569.3	3192.92	1916.63	3885.96	2975.84	2354.72	655.21	1755.27
NOS3	374.43	495.14	183.18	118.53	131.49	116.87	573.51	91.72	185.22	506.99	167.4	111.81	296.18	113.55	396.73	340.51	71.04	236.25	143.72	213.5	297.27	136.21	140.85	322.64	120.2	223.45	109.87	161	506.55	106.87	96.83	160.18	61.66	729.6	403.8	225.07	20	229.75	113.04	185.84	153.11	171.2	661.75	269.94	303.4	129.23	155.32	220.5	91.35
PGF	20	78.59	76.11	68.25	85.88	70.49	84.86	69.44	74.09	63.37	116.7	50.31	134.63	83.22	20	63.85	33.15	137.82	95.82	102.76	50.1	96.56	88.71	69.37	97.22	91.83	129.26	80.85	20	108.28	71.27	49.82	29.52	113.31	161.08	160.22	20	109.7	58.58	106.4	87.08	67.44	20	75.31	175.94	70.81	104.62	333.9	92.08
PLA2G4A	1804.05	1571.88	1037.17	1641.5	1269.26	1267.66	930.49	1304.33	1440.52	743.96	1127.54	1317.73	1981.72	1138.33	863.99	857.83	1179.8	2514.42	1188.84	1456.56	920.21	1827.65	1099.56	1701.9	1866.57	1169.29	3380.09	1307.02	1356.25	1326.76	1368.86	925.84	1151.8	2338.04	2570.63	1985.61	2112.92	691.33	1033.33	848.35	922.3	942.88	1091.88	1298.91	1870.25	1695.93	1218.4	648.91	1099.13
PLCG1	408.47	534.44	305.73	204.74	311.61	257.24	766.63	239.77	314.03	584.14	335.61	194.07	770.07	248.97	427.59	651.56	165.76	388.13	282.29	328.23	465.95	425.01	350.96	548.48	309.33	400.99	384.54	306.54	669.95	201.79	210.71	229.93	172.51	467.05	840.7	467.31	623.49	458.47	256.92	358.21	315.66	326.83	653.47	425.64	459.94	234.56	279.25	485.1	248.68
PLCG2	902.03	962.78	890.11	628.58	801.84	643.1	725.67	695.08	846.12	892.75	539.22	682.03	1701.7	804.03	1705.95	1085.38	654.1	790.33	592.58	867.95	584.53	812.96	557.17	974.36	763.6	1193.78	1043.76	854.24	1192.84	636.31	689.46	816.24	778.58	1116.51	1394.54	806.83	1541.39	795.86	745.07	795.86	769.19	1152.98	1431.02	786.12	954.52	870.98	712.21	762.31	764.17
PTGES	1514.73	4806.04	4398.94	3173.8	3324.4	3700.94	567.66	6172.49	4234.83	6668.05	1990.3	3549.09	5659.76	3826.88	1137.3	1062.46	4866.02	6205.9	5184.33	2898.16	7734.12	5355.36	3725.89	5192.81	5592.63	3021.18	4520.79	4037.06	2679.81	3075.39	4165.44	3218.97	5259.85	2686.25	2272.75	5317.84	4035.33	1482.01	3454.55	2634.41	3124.64	3471.91	2489.82	2255.11	4322.35	3457.36	2497.16	14452.3	5119.35
PTGES2	408.47	510.86	496.65	291.66	406.62	379.68	307.24	383.24	421.8	407.8	325.14	377.75	823.92	350.53	709.71	496.03	383.09	552.67	377.36	324.23	362.41	531.05	348.62	503.31	555.9	416.29	475.02	342.4	669.95	347.34	311.42	327.26	371.91	646.69	631.07	511.18	432.98	233.89	392.57	317.78	285.91	500.62	545.94	415.48	681.6	448.77	367.77	434.7	356.71
PTGES3	2093.38	2532.7	1809.89	1582.59	2035.38	1667.74	763.7	1571.62	1993.65	2096.85	1483.27	1859.2	2525.62	1898.63	1476.73	1507.75	1681.82	3093.81	1939.89	1689.01	2403.24	2453.53	1914.3	2527.85	2633.7	2167.17	3454.41	1772.45	2205.94	1671.99	1752.32	1661.6	2363.95	1879.27	3036.21	3849.14	2805.68	1320.56	1985.99	1688.18	1748.09	1890.94	2638.71	1746.55	2263.69	1968.55	1712.52	4353.33	2079.35
PTGIS	20	80.56	110.94	171.69	268.29	76.68	73.15	161.81	106.92	20	98.19	134.17	20	177.73	88.16	98.22	95.25	151.88	209.32	88.79	131.94	159.49	171.2	77.43	204.16	125.5	601.05	229.2	20	100.54	98.38	95.8	112.16	20	77.23	202.18	20	62.1	77.59	153.21	122.63	119.32	20	236.93	109.44	154.9	70.01	20	134.13
PTGR1	1463.67	1269.3	2749.01	744.24	2347.75	1298.58	842.71	985.29	852.86	2769.17	1001.18	1006.27	4345.79	1476.87	938.93	2334.47	994.57	1960.35	1126.93	882.92	1800.34	1919.89	1494.09	3473.17	2272.23	973.39	2536.68	1678.94	1781.09	805.76	1201.52	1134.3	1573.56	923.05	1769.65	1855.9	3100.11	509.18	1472.67	1106.54	777.9	1907.8	959.53	1017.97	1378.44	891.34	742.79	793.81	1101.3
PTGS1	20	1009.94	383.13	340.51	332.14	533.03	348.2	410.1	323.3	212.17	478.06	348.2	640.83	347	1027.1	446.92	266.27	630.01	454.75	342.19	340.7	793.99	487.91	887.25	626.61	275.49	387.77	485.83	637.27	394.44	383.47	321.13	255.15	1492.36	419.24	494.02	1004.5	497.8	356.09	538.37	463.69	539.53	1637.82	617.72	890.79	383.27	403.99	686.71	435.74
PTGS2	5922.75	9095.31	8685.65	9583.91	11432.5	5865.23	4102.35	6712.31	7841.6	4739.28	5384.18	11034.6	7286.06	8021.91	7753.91	7005.05	7209.83	7908.9	8405.93	7378.58	4393.97	10727.1	7096.16	12647.3	12600.2	6596.4	8786.3	11213.4	2630.79	9945.46	8929.71	6500.01	7013.79	13011.2	7661.14	8051.15	6823.7	5400.24	8654.62	7820.96	7323.97	8304.31	6708.44	7018.35	12206.5	12261.8	7359.5	2211.32	7377.06
RAC2	20	113.96	33.54	45.26	53.96	50.09	131.67	36.69	40.41	66.13	69.21	39.93	20	64.89	20	62.21	35.26	113.91	64.86	58.86	108.55	62.93	274.69	58.07	59.21	226.51	264.98	40.78	20	60.47	60.42	29.12	32.8	85.67	99.29	99.18	20	128.33	42.13	41.14	44.26	58.36	306.06	55.85	162.09	48.68	76.45	20	50.03
ROCK1	1293.47	2359.79	1435.78	1450.41	1396.19	1287.44	1638.6	1183.14	1527.23	1672.52	1490.51	1331.31	1658.62	1556.56	1904.32	1548.67	1302.94	1905.5	1772.58	1440.6	1882.18	1689.71	1606.15	1945.49	1567.84	1530.49	2042.27	1389.28	1748.41	1431.53	1384.35	1259.23	1265.28	2274.47	1782.89	1545	1350.88	1704.52	1322.11	1415.8	1564.5	1418.85	2084.5	1533.31	1665.21	1348.07	1501.68	3780.03	1513.11
ROCK2	1106.26	1676.02	1269.37	1279.44	1333.86	1257.14	1457.18	1192.96	1537.34	1603.64	1665.96	1268.22	1335.51	1484.63	983.01	1589.6	1079.29	1832.38	1593.48	1458.56	1621.64	1487.98	1511.21	1106.64	1458.25	1187.66	1276.42	1269.05	1078.46	1430.82	1276.67	1278.39	1160.33	1484.07	1493.83	1567.89	1004.5	1690.03	1307.21	1518.65	1473.79	1420.15	1389.67	1753.32	1518.36	1359.57	1545.13	4554.94	1486.29
SLC16A1	10228.6	10965.9	8897.21	7216.85	7744.77	6489.78	3976.53	6547.22	8109.32	8395.68	5223.22	9192.97	15105.2	6797.54	10024.1	5993.34	7130.37	12861.8	6474.15	8252.52	7697.38	8014.93	6197.37	11608.4	8946.61	8708.47	19963.9	7956.71	6944.63	7568.96	7829.67	6231	7072.17	10529.5	9891.97	14204.4	14011.1	5287.43	6371.11	6242.72	5263.13	6413.37	9041.1	5928.45	11026.1	8444.23	5065.94	7566.36	6806.47
SLC16A10	476.54	1023.69	2029.19	3167.34	2447.32	2355.99	977.31	2680.07	3039.31	1113.18	2914.22	3664.09	807.77	2182.15	1335.67	795.62	2374.86	1527.22	3245.18	3478.79	1068.85	1598.33	3220.86	540.41	3200.21	948.9	685.07	1857.53	20	3850.22	2881.03	2080.07	1860.2	729.6	959.85	1230.28	484.93	2987.83	2253.71	2525.18	2576.05	1819.61	719.65	3903.5	1390.91	3036.03	3419.41	869.41	3781.7
SLC16A3	20	318.31	99.33	79.02	58.52	40.81	415.5	43.89	78.3	110.22	70.02	57.5	204.63	103.68	207.18	162.07	28.94	244.69	56.01	75.82	121.92	126.73	100.38	156.48	64.52	159.17	281.14	95.62	20	45	55.78	42.92	34.11	348.22	108.12	183.11	20	103.49	47.27	48.23	56.6	102.46	405.32	97.31	124.68	53.11	63.58	2230.22	45.68
SLC16A5	20	98.24	55.47	70.4	69.16	59.98	96.56	60.93	62.3	112.97	72.43	70.28	113.09	81.81	180.73	91.68	52.1	108.28	77.39	54.87	113.57	98.28	81.71	111.31	56.56	101.01	200.35	70.31	20	61.87	54.23	67.45	49.85	116.07	79.44	122.07	20	83.83	62.17	72.35	69.66	51.88	20	104.93	80.35	66.39	73.23	170.1	50.75
SLC1A3	1753	3369.73	4170.61	5489.86	4035.03	4457.82	4313.03	7203.64	6645.23	1559.55	2666.34	4965.05	2617.17	3721.79	2437.7	4785.18	4756.04	6506.84	3898.94	6147.49	1751.91	5594.16	2793.64	2302	5140.13	3443.59	2045.5	4528.51	1764.75	5699.39	4703.84	3788.42	5143.1	7356.8	5286.9	3921.62	952.55	2638.03	3904.68	3186.97	3216.07	2885.69	2051.41	5592.51	5790.83	5949.91	5465.1	730.81	4473.36
SLC1A5	782.89	764.33	567.6	615.65	417.26	458.83	535.47	614.5	862.96	564.86	392.75	527.09	899.31	375.92	925.71	735.05	513.07	987.21	481.29	828.05	459.27	605.19	396.09	606.55	696.43	909.11	1043.76	720.65	653.61	661.62	687.14	434.56	614.6	1298.91	895.86	864.05	692.76	384.99	432.65	374.52	514.48	426.69	1075.34	679.5	768.88	739.09	571.38	327.6	464.01
SLC27A4	2518.87	2342.11	1360.96	591.23	815.52	664.13	1594.71	646.6	761.09	1584.35	720.31	640.5	3231.07	722.92	2966.68	1628.89	673.04	1437.21	766.52	1081.45	1210.8	1431.08	867.66	2201.98	1243.49	1613.13	1625.42	895.72	3333.42	632.09	729.75	655.29	684.78	2235.78	2341.15	1256.98	3740.91	615.78	684.44	823.52	826.51	1029.77	2845.51	841.96	1619.49	708.11	667.14	1316.71	586.54
SLC27A6	20	62.88	50.31	77.59	54.72	44.52	90.71	39.96	59.78	20	103.02	84.65	20	62.77	132.24	34.38	42.62	81.56	59.7	61.85	40.08	45.69	67.7	40.33	43.31	137.74	248.82	63.98	20	56.95	74.37	39.85	34.76	69.09	63.99	148.78	20	63.13	36.48	46.11	50.07	38.91	20	51.62	80.35	67.27	33.8	20	44.23
SLC2A1	20	300.62	308.31	404.45	403.58	365.46	231.16	426.48	457.16	231.45	254.32	690.01	366.19	320.9	154.28	322.5	513.6	655.32	500.45	486.85	257.19	443.98	269.25	232.3	561.21	361.19	794.94	450.67	20	517.49	472.55	475.18	489.32	287.42	275.82	618	20	360.15	401.82	277.34	301.14	284.03	413.59	379.1	458.56	536.39	319.49	1688.41	487.94
SLC2A10	20	229.89	241.23	330.45	319.22	276.41	333.57	235.84	434.43	209.41	383.89	282.71	123.86	277.88	273.3	320.87	272.06	78.75	285.23	381.1	195.4	181.9	303.49	109.7	230.67	477.51	187.42	450.67	20	266.48	259.52	426.13	209.9	176.87	141.22	263.22	20	234.93	239.45	304.3	295.34	277.55	231.61	445.1	187.02	236.33	270.4	151.2	298.71
SLC2A12	2944.35	4623.3	6321.06	8248.44	5181.17	6061.25	2800.25	11558.2	7109.13	2973.07	2289.69	9465.31	5315.11	5129.54	2887.33	6725.11	7210.88	10566.8	5814.5	6739.09	3730.95	6787.31	3233.31	3895.82	8826.42	4882.25	10062.7	7020.21	1078.46	8182.07	7478.74	5171.04	9384.96	8114.03	7003.59	7484.65	3758.23	4459.49	6444.59	4704.92	3947.53	3126.92	2200.3	6126.46	10185.2	8830.15	6331.02	642.61	6225.73
SLC2A2	1276.45	7531.29	3102.48	265.08	2852.42	1638.68	1024.12	616.46	3461.11	2562.52	1335.99	385.74	5762.07	4312.82	440.81	4338.25	1676.03	7928.58	818.85	726.29	9290.63	2756.13	3959.34	3860.33	1360.15	863.19	2410.66	825.41	8382.58	192.65	633.69	2205.76	2226.21	2829.96	1992.52	5502.86	4589.54	230.79	1749.11	764.65	3181.24	2574.43	1224.23	509.41	1422.77	513.38	345.24	34669.2	768.52
SLC2A3	3676.19	5766.85	6269.46	13850.4	6752.16	7202.14	3198.2	11045.2	6782.47	3273.41	3917.82	12286.9	4938.15	5203.59	1917.54	3056.42	9475.24	10732.7	6960.6	7415.5	3904.64	7055.42	4545.31	6163.94	10746	5534.24	10673.5	9102.72	1535.99	11027.5	8942.1	4720.39	8521.11	4278.11	2762.6	10088.3	4312.44	3048.89	4375.87	3392.67	3796.59	3644.4	2481.55	4863.93	7571.03	9311.67	5085.26	9393.37	8526.22
SLC2A5	2638	223.99	726.28	2272.24	933.32	252.29	20	1417.01	272.78	129.5	514.27	1836.04	285.41	1033.95	573.06	162.07	749.35	2147.38	706.82	157.63	360.74	638.82	1017.07	146.8	142.29	1619.25	11972.5	1975.64	20	978.02	1278.99	696.68	1336.77	444.95	650.93	4350.79	554.21	232.86	337.59	212.8	224.95	171.2	181.98	709.96	1260.68	1294.96	91.74	8700.37	226.93
SLC7A1	527.6	1233.93	308.31	241.38	287.29	238.69	667.14	303.97	447.9	239.72	332.39	313.86	387.73	533.2	299.75	946.23	235.75	1316.27	341.99	383.1	447.58	875.03	488.69	374.26	433.06	535.67	523.49	302.32	1160.16	222.18	192.12	256.75	272.86	793.16	419.24	787.76	20	312.55	266.17	356.79	308.4	304.78	521.12	418.02	609.56	328.39	259.94	6570.95	294.36
SLC7A4	46548	25452.7	59855.2	35901.1	39759	37251.8	37875.1	30192.3	39201.2	56841	31019.8	45135.1	62930.4	33412.2	50808.2	47899.2	38999.7	41880.3	33209.5	47373.2	26687.8	45572.3	30770.5	46903.1	49883.8	47555.3	31338.5	43573.1	39935.7	53562.8	47775.1	45064	47304.6	48065.1	54506.2	32568.9	57880.2	41677.5	40672	35526.3	32669.4	33514.2	42120.1	37811.4	39894.4	57075.6	38962.3	6407.15	42124.3
SPP1	298946	33345.6	63214.4	139073	77424.9	22523.5	12851.3	107849	14704.9	21800.7	46152.7	173152	28998.8	122951	160037	8938.44	42652.2	181612	66873.1	20776	27780	73858.6	66060.6	17436.8	8570.12	233534	1.28109e+06	219668	21928.7	99424.4	137946	86395.6	105795	64881.9	92156.6	509231	342276	37760.3	32444.9	29970.2	34325.4	10135.6	33087.3	79572.9	105299	145963	18218.9	96749.9	19371
TBXAS1	663.76	108.07	132.87	209.77	125.41	58.75	61.45	171.64	53.04	104.7	115.89	272.33	123.86	206.65	405.55	58.93	76.3	333.29	126.77	58.86	108.55	159.49	132.29	79.05	33.58	413.23	1974.41	334.66	20	163.82	232.4	144.09	185.63	201.75	218.45	812.55	813.99	102.46	62.17	73.06	82	54.47	20	165.01	213.35	236.33	48.29	264.6	52.2
TJP1	476.54	927.41	944.29	1119.24	1254.82	1006.7	716.89	892.27	1244.35	1352.9	1334.38	1100.51	942.4	1117.17	405.55	764.51	943	1344.4	1238.23	1203.16	1351.09	1042.28	1347.8	869.5	1209.91	823.4	1108.39	1029.3	441.19	1333.8	1128.71	1050	1028.49	574.84	997.36	1285.59	813.99	1050.45	1080.09	1040.57	1020.99	972.71	959.53	1192.29	1235.75	1011.71	1207.94	3811.53	1024.45
TJP2	2382.71	3638.91	3168.27	2172.38	3053.83	2560.05	1787.83	2403.62	3031.74	3758.36	2270.37	2355.15	4189.62	2838.77	1366.52	2895.99	2516.42	4261.02	2631.97	2671.69	4205.25	3325.12	3045.77	3442.52	3486.55	2712.02	3564.28	2737.07	2549.09	2323.07	2411.57	2467.87	2869.01	2926.69	2877.34	4308.82	2978.87	1851.48	2478.25	2449.99	2258.94	2922.01	2440.19	2448.04	3268.08	2253.57	2295.97	8530.27	2552.79
TJP3	970.1	1562.06	815.29	656.6	801.08	584.98	871.97	712.76	1034.71	1022.25	660.75	667.65	1238.58	834.35	586.28	1291.65	680.94	1445.65	589.63	706.33	1643.35	1192.28	918.24	1135.68	904.12	863.19	2019.65	876.74	1617.69	580.77	750.66	701.28	794.98	1392.87	1251.11	1945.55	969.87	465.72	858.11	698.68	782.25	837.82	1000.89	791.19	1267.61	819.64	614.83	5399.14	594.52
VEGFA	31026.3	20175.1	17706.7	10807.3	10909.6	11843.6	27879.6	8415.6	14614	12807.1	13594.9	9330.34	24400	12853.1	38342	22244.6	7641.34	18337.8	8331.49	18482.4	11894.3	13992.7	11792.4	19627.5	8954.57	26009.1	26417	13684	36553.3	6667.57	7903.26	13721.2	9191.46	37231.7	35569.6	15593	18704.6	17068	11662.6	16152.6	12989.1	21330.8	35552.3	13909.8	26098.9	12361.9	14455.9	9928.88	6164.83
VEGFB	1906.17	2039.52	2561.96	1831.15	2172.18	2001.66	1910.72	2176.95	2211.71	3113.59	2016.85	1705.86	3376.47	2251.27	1163.75	2287	1590.78	2065.82	2278.19	1748.87	2247.92	2832	2108.85	2422.99	2595.69	2001.88	2526.99	2378.5	1993.52	1439.96	1752.32	2004.19	1711.96	1779.78	2391.9	2328.94	3204.02	1715.91	2421.22	2250.67	1750.26	2318.93	1761.9	2541.13	2396.69	2015.46	1935.44	3572.13	1915.5
VEGFC	765.87	656.26	727.57	756.45	840.6	883.03	977.31	813.65	993.46	1022.25	1567.77	1230.68	608.52	674.96	714.12	651.56	602	1050.49	1120.3	1138.31	1087.22	749.16	1228.73	429.1	947.42	997.88	1111.62	968.84	506.55	1283.17	986.16	980.25	731.36	895.42	992.95	1087.22	554.21	1711.77	1062.62	1559.79	1007.2	761.3	620.39	1501.15	1383.98	1401.18	1324.63	781.21	1091.15
VEGFD	20	20	20	48.85	41.8	42.67	20	32.1	37.89	20	52.31	30.35	20	89.57	20	20	42.1	20	96.55	20	75.15	31.04	73.15	20	37.12	20	20	21.09	20	20	27.89	36.79	23.61	20	20	20	20	30.01	72.97	59.58	169.8	28.53	20	49.08	20	54.88	20	20	71.05
[truncated: 42 more columns]
